# Supplementary material for: Whole-Organism Developmental Expression Profiling Identifies RAB-28 as a Novel Ciliary GTPase Associated with the BBSome and Intraflagellar Transport
Source: PLoS Genet. 2016 Dec 8;12(12):e1006469. doi: 10.1371/journal.pgen.1006469 (PMC5145144; doi:10.1371/journal.pgen.1006469)
Supplement: S1 Table — Sheet 1: List of all bait genes used to identify ciliary candidates. Sheet 2: List of all genes with given P and R values. Bait genes are highlighted yellow. Sheet 3: List of genes within filtered cluster 1 from the clustering analysis of cilia-related expression patterns. Sheet 4: Quantification of enrichment of cilia-related genes with the cilia-related expression pattern. Sheet 5: List of target and bait genes with the chemosensory-related expression pattern. (XLSX) [file pgen.1006469.s011.xlsx]

## Sheet: Sheet 1
Table S1. List of all bait genes used to identify ciliary candidates.
Sequence name	Gene public name
B0240.3	daf-11
C02H7.1	dyf-11
C09G5.8	mks-5
C27A7.4	che-11
C27H5.7	dyf-13
C30B5.9	mks-2
C38D4.8	arl-6
C48B6.8	bbs-9
C54G7.4	ifta-1
F02D8.3	xbx-1
F19H8.3	arl-3
F20D12.3	bbs-2
F23B2.4	daf-10
F32A6.2	ift-81
F33H1.1	daf-19
F35D2.4	mks-3
F38G1.1	che-2
F46F6.4	dyf-6
F53A9.4	jbts-14
F54C1.5	dyf-1
F59C6.7	che-13
H01G02.2	dyf-18
K03E6.4	mksr-1
K07G5.3	mks-6
K08D12.2	rpi-2
M04C9.5	dyf-5
R01H10.6	bbs-5
R13H4.1	nphp-4
R148.1	mks-1
R31.3	osm-6
T26C12.4	gcy-23
T27B1.1	osm-1
T28F3.6	ifta-2
Y105E8A.5	bbs-1
Y110A7A.20	ift-20
Y37E3.5	arl-13
Y41G9A.1	osm-5
Y75B8A.12	bbs-7
ZC84.2	tax-4
ZK418.3	tmem-17
ZK520.3	dyf-2

## Sheet: Sheet 2
List of all genes with given P and R values. Bait genes are highlighted yellow.
Sequence Name	Best P value	Best R value
C05B5.7	3.57723e-11	0.999949
F21A9.2	9.1382e-11	0.999926
T23E7.5	3.82918e-10	0.999868
C42D8.8	3.83224e-10	0.999868
C46F11.6	6.45322e-10	0.999838
T19C4.1	7.77441e-10	0.999825
ZC64.4	9.31728e-10	0.999812
Y37E3.13	9.88491e-10	0.999807
T18H9.5	1.0612e-09	0.999802
F53C11.6	1.92142e-09	0.999749
T27B1.1	2.26844e-09	0.999732
ZK520.3	2.26844e-09	0.999732
C16A3.6	2.62739e-09	0.999715
C02C6.2	3.37181e-09	0.999685
C01G6.1	3.54927e-09	0.999679
C30A5.7	3.97127e-09	0.999664
C09F5.1	4.1112e-09	0.999659
K02F3.2	4.12737e-09	0.999659
T22B11.3	5.04044e-09	0.99963
Y102A11A.9	5.62398e-09	0.999614
ZK328.7	5.75898e-09	0.99961
T25D10.2	5.98798e-09	0.999604
DY3.6	6.12059e-09	0.999601
T24E12.10	6.62508e-09	0.999588
F14F3.1	6.73833e-09	0.999585
F47E1.3	7.38196e-09	0.99957
C02H7.1	7.50465e-09	0.999567
M04C9.5	7.50465e-09	0.999567
F45B8.4	7.69671e-09	0.999562
ZC262.7	7.73618e-09	0.999561
F40H3.4	7.79386e-09	0.99956
R13.4	7.81399e-09	0.99956
C36H8.2	7.84594e-09	0.999559
C53D5.2	8.37808e-09	0.999547
C48B6.8	8.63678e-09	0.999542
F23B2.4	8.63678e-09	0.999542
Y37E3.5	8.74046e-09	0.999539
Y105E8A.5	8.74046e-09	0.999539
Y57G11B.6	9.24154e-09	0.999529
F53C3.4	9.26815e-09	0.999529
C18F10.8	9.60721e-09	0.999522
F38G1.1	1.08003e-08	0.999499
R31.3	1.08003e-08	0.999499
M01D7.7	1.15106e-08	0.999486
ZC13.2	1.1859e-08	0.99948
C40H5.5	1.21335e-08	0.999475
C53C11.3	1.2303e-08	0.999472
Y11D7A.4	1.23654e-08	0.999471
C14F11.2	1.31662e-08	0.999457
F54C1.5	1.32623e-08	0.999456
Y41G9A.1	1.32623e-08	0.999456
F52C12.5	1.36168e-08	0.99945
F59B10.2	1.39149e-08	0.999445
F53G12.4	1.50569e-08	0.999428
T07D1.1	1.50899e-08	0.999427
W07G1.5	1.62934e-08	0.999409
T25C12.1	1.68043e-08	0.999402
R148.1	1.68594e-08	0.999401
C38D4.8	1.68594e-08	0.999401
R11G1.4	1.76488e-08	0.99939
T26A8.2	1.76939e-08	0.999389
F56C9.8	1.93619e-08	0.999367
F47A4.5	1.95214e-08	0.999365
R11A8.3	1.95833e-08	0.999364
C44B11.1	2.10712e-08	0.999345
ZK813.5	2.15578e-08	0.999339
F52D10.3	2.19847e-08	0.999334
F13D12.7	2.26492e-08	0.999326
K04F10.2	2.27188e-08	0.999325
Y51A2D.17	2.31617e-08	0.99932
F58G6.6	2.31628e-08	0.99932
C35E7.4	2.31882e-08	0.99932
T16H5.1	2.37713e-08	0.999313
D2089.4	2.46882e-08	0.999302
C39F7.4	2.52519e-08	0.999296
Y76B12C.1	2.5451e-08	0.999294
F13B9.6	2.57632e-08	0.99929
C36E8.4	2.70984e-08	0.999276
C13E3.1	2.79275e-08	0.999267
F46G11.3	2.82548e-08	0.999264
F19H8.3	2.86504e-08	0.999259
C33D12.1	2.8806e-08	0.999258
C54G7.4	2.99137e-08	0.999247
F35D2.4	2.99137e-08	0.999247
C16D9.3	3.01777e-08	0.999244
Y54G2A.26	3.38354e-08	0.999209
F28C1.2	3.38925e-08	0.999208
Y43F8C.4	3.42961e-08	0.999204
Y67A6A.2	3.4448e-08	0.999203
B0272.1	3.59937e-08	0.999189
C02H7.3	3.61956e-08	0.999187
C17E4.9	3.70989e-08	0.999179
C27A7.4	3.77286e-08	0.999173
D1009.3	3.84589e-08	0.999167
C16H3.3	4.00648e-08	0.999153
Y48B6A.6	4.0883e-08	0.999146
ZC84.2	4.09218e-08	0.999146
T08A9.13	4.24733e-08	0.999133
K02E10.8	4.47444e-08	0.999115
C49F5.2	4.48112e-08	0.999114
Y75B8A.12	4.53043e-08	0.99911
B0491.4	4.5982e-08	0.999105
D1009.5	4.6182e-08	0.999104
F17C11.17	4.67425e-08	0.999099
C17H12.9	4.69694e-08	0.999098
F49E8.6	4.72037e-08	0.999096
F58A4.14	4.88611e-08	0.999083
F53E10.1	4.94306e-08	0.999079
C44H4.6	5.0326e-08	0.999072
T20G5.1	5.06056e-08	0.99907
R11G1.2	5.11878e-08	0.999066
C47E8.6	5.1712e-08	0.999062
F55B12.1	5.18599e-08	0.999061
C09E10.2	5.69644e-08	0.999025
F13E6.4	5.7887e-08	0.999019
C43G2.2	5.90958e-08	0.999011
C50F2.8	6.0165e-08	0.999004
K05C4.11	6.03916e-08	0.999002
F28H6.2	6.06415e-08	0.999
C41H7.5	6.09775e-08	0.998998
F07A5.4	6.18159e-08	0.998993
C27H5.7	6.22096e-08	0.99899
B0240.3	6.22096e-08	0.99899
F10A3.11	6.24992e-08	0.998988
K11G12.4	6.33058e-08	0.998983
W01G7.1	6.45443e-08	0.998975
K12H4.1	6.50564e-08	0.998972
Y55B1BR.1	6.5271e-08	0.998971
C46E10.5	7.0214e-08	0.99894
T22H2.5	7.04596e-08	0.998939
Y23H5A.5	7.07006e-08	0.998937
Y57G11C.37	7.24371e-08	0.998927
C43H6.1	7.26702e-08	0.998925
F20D12.3	7.43536e-08	0.998915
F53H4.4	7.51638e-08	0.998911
Y38C1AA.4	7.53454e-08	0.99891
K04G11.4	7.67114e-08	0.998902
Y22D7AR.6	7.68509e-08	0.998901
W09C5.5	7.7004e-08	0.9989
R13A5.12	7.74282e-08	0.998898
T27B7.1	7.80053e-08	0.998894
K02D10.3	7.92092e-08	0.998888
C36B7.2	7.93245e-08	0.998887
C02C6.1	7.95035e-08	0.998886
F20D6.10	8.05595e-08	0.99888
Y47D9A.2	8.07709e-08	0.998879
R13H4.1	8.08701e-08	0.998878
C27F2.1	8.21154e-08	0.998872
F17A2.10	8.22378e-08	0.998871
F52H2.2	8.35645e-08	0.998864
C27A12.5	8.50573e-08	0.998856
C41G7.5	8.67056e-08	0.998847
F57G12.1	8.74634e-08	0.998843
C14F5.1	8.74762e-08	0.998843
C52B9.3	8.79893e-08	0.99884
D2063.1	8.90737e-08	0.998834
F38A6.2	8.92803e-08	0.998833
C43H6.8	9.03082e-08	0.998828
F41D9.3	9.09943e-08	0.998824
Y46H3D.4	9.1353e-08	0.998822
T04C9.6	9.20766e-08	0.998819
R166.5	9.25849e-08	0.998816
VF13D12L.1	9.28086e-08	0.998815
Y67A10A.9	9.35223e-08	0.998811
F42E11.2	9.68557e-08	0.998794
R01H10.4	9.72096e-08	0.998793
C34F11.9	9.91735e-08	0.998783
F49A5.10	1.00165e-07	0.998778
T19C3.4	1.03747e-07	0.998761
W06H8.6	1.04306e-07	0.998758
Y48B6A.8	1.04671e-07	0.998756
F21G4.4	1.0502e-07	0.998755
T06D10.1	1.0641e-07	0.998748
C24H10.1	1.09572e-07	0.998733
M05B5.2	1.0958e-07	0.998733
R08B4.2	1.09606e-07	0.998733
Y50C1A.2	1.09897e-07	0.998732
T19A5.4	1.10254e-07	0.99873
R08F11.1	1.1281e-07	0.998719
T12G3.1	1.1422e-07	0.998712
F01E11.3	1.15088e-07	0.998708
C53D5.3	1.18099e-07	0.998695
T24F1.3	1.18274e-07	0.998694
F32A6.2	1.18803e-07	0.998692
F58E6.10	1.19521e-07	0.998689
C33D9.6	1.21028e-07	0.998682
K03E6.7	1.22038e-07	0.998678
C53B7.1	1.25579e-07	0.998662
F20B6.3	1.26086e-07	0.99866
F28C1.3	1.26117e-07	0.99866
R05D3.7	1.28024e-07	0.998652
B0238.10	1.29084e-07	0.998648
B0391.5	1.31751e-07	0.998637
T07D1.2	1.38504e-07	0.998609
Y51H4A.1	1.39398e-07	0.998605
K09E2.4	1.39819e-07	0.998604
C35E7.2	1.42612e-07	0.998593
F53C3.6	1.4403e-07	0.998587
F47C10.4	1.44118e-07	0.998587
R13D11.8	1.44962e-07	0.998112
B0511.6	1.48554e-07	0.998569
B0001.6	1.50337e-07	0.998563
F38E9.5	1.50681e-07	0.998561
F09B9.2	1.51016e-07	0.99856
C09G5.8	1.51154e-07	0.998559
K07G5.3	1.51154e-07	0.998559
ZK418.3	1.5304e-07	0.998552
ZC168.1	1.58482e-07	0.998532
C06A12.5	1.58533e-07	0.998532
F53A2.9	1.61194e-07	0.998522
F27D9.1	1.63651e-07	0.998513
Y52B11A.4	1.64631e-07	0.998509
C35C5.5	1.6545e-07	0.998506
C05A9.2	1.69079e-07	0.998493
C42D8.4	1.69901e-07	0.99849
ZK669.1	1.70832e-07	0.998487
W09G3.2	1.72193e-07	0.997643
C43H6.6	1.72396e-07	0.998482
F57A8.1	1.73154e-07	0.998479
C34E11.1	1.73828e-07	0.998477
C46C2.2	1.76355e-07	0.998468
D1007.1	1.7732e-07	0.998464
Y59E1B.1	1.78426e-07	0.998461
F42H10.3	1.80584e-07	0.998453
F26E4.7	1.80653e-07	0.998453
T15B12.1	1.825e-07	0.998447
T23D8.8	1.82586e-07	0.998446
C54C6.2	1.82905e-07	0.998445
C37H5.13	1.84708e-07	0.998439
R03G5.2	1.85005e-07	0.998438
T23G5.6	1.87589e-07	0.998429
F20C5.2	1.88083e-07	0.998428
K06A5.8	1.88137e-07	0.998428
T28H10.1	1.88716e-07	0.998426
R03C1.3	1.8979e-07	0.998422
Y45G5AM.6	1.89923e-07	0.998203
Y71F9AR.1	1.91446e-07	0.998417
F58G1.6	1.94241e-07	0.998407
H01G02.2	1.9688e-07	0.998399
C34D4.1	1.97685e-07	0.998396
F15G9.5	1.99692e-07	0.99839
C24A11.8	2.01491e-07	0.998384
F47G6.1	2.0239e-07	0.998381
F43E2.9	2.02918e-07	0.998379
C10E2.3	2.03909e-07	0.998376
F54D10.3	2.04025e-07	0.998376
F40A3.5	2.08707e-07	0.998361
T03G11.3	2.12313e-07	0.99835
F29G6.2	2.13197e-07	0.998347
F54C8.6	2.14493e-07	0.998343
B0507.2	2.15345e-07	0.99834
F44C8.6	2.17497e-07	0.998334
F48G7.11	2.21257e-07	0.998322
F08B1.1	2.25906e-07	0.998308
Y37E11AL.5	2.27842e-07	0.998302
C12D5.8	2.28262e-07	0.998301
Y39B6A.33	2.30564e-07	0.998294
T22B11.4	2.3123e-07	0.998292
ZK1005.1	2.31283e-07	0.998292
R119.5	2.37091e-07	0.998275
K08H2.8	2.38111e-07	0.998272
F09E10.5	2.38393e-07	0.998271
Y62E10A.16	2.38573e-07	0.998271
C17C3.20	2.41643e-07	0.998262
C29E4.5	2.42352e-07	0.99826
T24E12.9	2.42818e-07	0.998259
F10E7.9	2.44551e-07	0.998254
M163.5	2.45656e-07	0.998251
C05G5.3	2.48901e-07	0.998241
Y94H6A.6	2.49925e-07	0.998238
Y105C5B.29	2.51652e-07	0.998234
C04G2.7	2.53744e-07	0.998228
K08D12.2	2.60895e-07	0.998208
F15A2.6	2.62218e-07	0.998204
K06A1.1	2.63088e-07	0.998202
T28D9.1	2.64432e-07	0.998198
Y53F4B.2	2.65292e-07	0.998196
K07E8.6	2.68241e-07	0.998188
Y54E10BL.3	2.68247e-07	0.998188
C02F4.2	2.68835e-07	0.998186
C24A8.6	2.72691e-07	0.998176
C45E5.6	2.72722e-07	0.998176
C14A4.1	2.7359e-07	0.998173
F52H2.1	2.8066e-07	0.998155
C33D9.8	2.80825e-07	0.998154
Y105C5B.28	2.83703e-07	0.998147
T21E12.2	2.86887e-07	0.998138
M01B2.10	2.8724e-07	0.998138
C44C8.6	2.89706e-07	0.998131
F25F8.1	2.89771e-07	0.998131
F52H3.3	2.91471e-07	0.998127
Y20F4.2	2.97138e-07	0.998112
F20D1.6	3.0252e-07	0.998098
C50H2.6	3.0433e-07	0.998094
Y106G6H.4	3.06906e-07	0.998088
F22E12.4	3.08228e-07	0.998084
F17E5.2	3.08808e-07	0.998083
C26C6.7	3.10598e-07	0.998078
T09A5.4	3.16079e-07	0.998065
C41C4.6	3.20044e-07	0.998055
F56E3.4	3.23708e-07	0.998046
C16C2.2	3.23715e-07	0.998046
T03F1.6	3.27014e-07	0.998038
F18A1.2	3.34703e-07	0.99802
T26C5.5	3.35673e-07	0.998018
R03H10.2	3.39386e-07	0.998009
R06A10.4	3.40911e-07	0.998005
C34E7.1	3.44168e-07	0.997998
F45E10.2	3.4915e-07	0.997986
W07G1.6	3.49286e-07	0.997986
T28F2.5	3.4938e-07	0.997986
M6.3	3.50428e-07	0.997983
Y38F2AL.1	3.5306e-07	0.997977
D1007.15	3.578e-07	0.997966
C25H3.12	3.59019e-07	0.997964
F56B3.7	3.71867e-07	0.997935
Y102A11A.2	3.71982e-07	0.997935
R12H7.3	3.73842e-07	0.99793
F58G6.5	3.75923e-07	0.997926
F19C7.8	3.93699e-07	0.997887
Y48G10A.3	3.96075e-07	0.997882
T13C2.3	3.98248e-07	0.997877
C27C12.4	4.02541e-07	0.997868
K10D6.2	4.03625e-07	0.997866
F42H10.5	4.04065e-07	0.997865
Y113G7A.6	4.1745e-07	0.997837
F59F4.3	4.18572e-07	0.997835
T19A6.2	4.19083e-07	0.997834
C16E9.4	4.1993e-07	0.997832
C01C10.4	4.20851e-07	0.99783
C17G1.5	4.22104e-07	0.997827
H28G03.1	4.29646e-07	0.997812
F47G4.5	4.29891e-07	0.997811
M03A8.4	4.35319e-07	0.9978
F33G12.6	4.35807e-07	0.997799
F14H12.4	4.4528e-07	0.99778
T14G11.1	4.49801e-07	0.997771
Y38H6C.3	4.50454e-07	0.99777
F08B1.3	4.57301e-07	0.997757
Y106G6G.2	4.57819e-07	0.997756
F58D12.3	4.62369e-07	0.997747
K07D4.7	4.72172e-07	0.997728
Y34D9A.10	4.75936e-07	0.99772
R01H2.8	4.83043e-07	0.997707
F36F2.5	4.86087e-07	0.997701
ZK154.6	4.86946e-07	0.997699
Y71F9AL.16	4.89131e-07	0.997695
R01B10.4	4.91595e-07	0.997691
R07E4.1	4.9228e-07	0.997689
F55D12.1	4.94448e-07	0.997685
Y69A2AR.31	4.97249e-07	0.99768
F10B5.9	4.98378e-07	0.997678
T14B1.1	5.0458e-07	0.997666
F46F6.4	5.04804e-07	0.997666
Y57A10A.35	5.08951e-07	0.997658
F56H9.4	5.09135e-07	0.997658
F43E2.3	5.12011e-07	0.997653
Y57G11C.32	5.22024e-07	0.997635
F09F7.7	5.25434e-07	0.997628
F19C6.1	5.31331e-07	0.997618
F52B5.1	5.33662e-07	0.997614
Y39E4B.6	5.38052e-07	0.997606
ZK682.4	5.4111e-07	0.9976
R12E2.5	5.42365e-07	0.997598
C02B10.3	5.46735e-07	0.99759
C26C6.2	5.48397e-07	0.997587
Y71G12B.23	5.58609e-07	0.99757
F08F1.8	5.7054e-07	0.997549
F58H12.1	5.7073e-07	0.997549
Y57G11C.24	5.79991e-07	0.997533
K02D10.5	5.85933e-07	0.997523
F49E10.5	5.98444e-07	0.997502
M163.1	5.99151e-07	0.9975
F23C8.3	6.04436e-07	0.997492
F14B8.5	6.06608e-07	0.997488
W03G9.1	6.1191e-07	0.997479
C18H9.8	6.12214e-07	0.997479
F45E1.7	6.12816e-07	0.997478
F55C7.7	6.18164e-07	0.997469
F29F11.5	6.18728e-07	0.997468
C50D2.7	6.19919e-07	0.997466
R90.1	6.24656e-07	0.997458
F32H2.6	6.26452e-07	0.997455
K09F5.6	6.28538e-07	0.997452
Y119D3B.17	6.33335e-07	0.997444
F23B12.9	6.34511e-07	0.997442
C33G3.1	6.40536e-07	0.997433
Y17G7B.20	6.43361e-07	0.997428
R12H7.2	6.4436e-07	0.997427
F10E7.4	6.47548e-07	0.997421
ZK1248.3	6.47789e-07	0.997421
F34H10.3	6.52454e-07	0.997414
C39F7.5	6.53141e-07	0.997413
F38B2.3	6.55212e-07	0.997409
R07E4.6	6.61428e-07	0.997151
C37C3.8	6.75761e-07	0.997377
Y22D7AL.6	6.78568e-07	0.997373
T05B11.7	6.78643e-07	0.997373
M01F1.7	6.81011e-07	0.997369
F35H8.5	6.8194e-07	0.997368
E02C12.11	6.82868e-07	0.997366
M04G12.3	6.82888e-07	0.997366
F02G3.1	6.83644e-07	0.997365
K02B2.4	6.95195e-07	0.997347
C05D10.1	6.95204e-07	0.997347
W03G11.4	6.95733e-07	0.997346
M05D6.7	6.95893e-07	0.997346
T12F5.4	6.98427e-07	0.997342
C45B11.6	6.99443e-07	0.997341
F13B9.5	6.99818e-07	0.99734
C14A11.2	7.07664e-07	0.997328
C18C4.10	7.08179e-07	0.997327
T20B5.1	7.09081e-07	0.997326
Y73B6BL.21	7.205e-07	0.997309
T23G5.3	7.22945e-07	0.997305
C38C6.2	7.279e-07	0.997298
Y15E3A.5	7.36765e-07	0.997285
F26A3.1	7.3906e-07	0.997281
ZK669.7	7.41417e-07	0.997278
K12C11.4	7.42849e-07	0.997276
Y74C9A.5	7.45565e-07	0.997272
C29A12.4	7.46208e-07	0.997271
F11F1.6	7.46223e-07	0.997271
ZK867.1	7.46604e-07	0.99727
C27C12.6	7.52108e-07	0.997262
F42C5.9	7.54717e-07	0.997259
F22E5.3	7.55907e-07	0.997257
T05G5.2	7.64259e-07	0.997245
C53D5.1	7.64418e-07	0.997244
C50B6.14	7.65138e-07	0.997243
Y39A1C.1	7.73954e-07	0.997231
C33G8.9	7.75147e-07	0.997229
C45G3.4	7.77757e-07	0.997225
F30A10.8	7.77953e-07	0.997225
T02G5.3	7.81657e-07	0.99722
F59C6.7	7.86383e-07	0.997213
F22A3.3	7.88296e-07	0.99721
K02B12.1	7.88415e-07	0.99721
C31H2.1	7.90674e-07	0.997207
F47A4.1	7.91601e-07	0.997206
C04E7.4	7.92549e-07	0.997204
F53C3.13	8.07239e-07	0.997184
C29F9.7	8.13347e-07	0.997175
Y41D4B.9	8.19221e-07	0.997167
C56A3.7	8.25106e-07	0.997159
R09F10.5	8.36436e-07	0.997143
M02H5.6	8.37019e-07	0.997143
C09F5.3	8.4746e-07	0.997128
VW02B12L.2	8.48234e-07	0.997127
F17C8.1	8.50104e-07	0.997125
F35D2.5	8.6423e-07	0.997106
Y47G6A.7	8.69863e-07	0.997098
F48E3.2	8.75491e-07	0.997091
Y71H2B.8	8.81413e-07	0.997083
C32D5.3	8.84355e-07	0.997079
K03E6.4	8.90044e-07	0.997071
F53A9.4	8.90044e-07	0.997071
Y106G6E.6	8.93537e-07	0.997067
C32D5.7	8.93793e-07	0.997066
Y73B6BL.11	8.95158e-07	0.997065
T04B8.1	9.00955e-07	0.997057
K07C11.10	9.03904e-07	0.997053
Y51A2D.19	9.04525e-07	0.997052
ZK742.4	9.06558e-07	0.99705
C17H11.6	9.1159e-07	0.997043
F35C8.3	9.19384e-07	0.997033
C03A3.1	9.19919e-07	0.997032
Y45G12C.12	9.23923e-07	0.997027
C12D12.3	9.24349e-07	0.997027
B0416.1	9.29298e-07	0.99702
C37A5.9	9.29358e-07	0.99702
C01B12.2	9.31155e-07	0.997018
T15H9.3	9.31994e-07	0.997017
T22B7.1	9.36792e-07	0.997011
C01B12.3	9.37164e-07	0.99701
Y106G6G.6	9.55402e-07	0.996987
F58E2.5	9.70167e-07	0.99632
Y55B1AL.1	9.70961e-07	0.996968
T03F7.1	9.72039e-07	0.996966
ZK1098.10	9.76543e-07	0.996961
C11E4.6	9.77028e-07	0.99696
R05D7.3	9.78074e-07	0.996959
C30H6.4	9.83705e-07	0.996952
B0286.1	9.96982e-07	0.996935
F32D1.3	1.016e-06	0.996912
M04G12.4	1.0172e-06	0.996911
K02F3.4	1.02308e-06	0.996904
F46H5.5	1.03074e-06	0.996894
Y55F3BR.4	1.03114e-06	0.996894
Y67D8C.9	1.03286e-06	0.996892
D2085.5	1.044e-06	0.996878
C47D12.7	1.05142e-06	0.996869
T22F3.12	1.05756e-06	0.996862
T22B2.4	1.05886e-06	0.996861
C09G12.1	1.06189e-06	0.996857
C55B7.12	1.06199e-06	0.996857
F36D3.2	1.06588e-06	0.996852
C33G8.8	1.0759e-06	0.99684
B0507.3	1.08363e-06	0.996831
T23B3.2	1.08754e-06	0.996827
T08H4.3	1.08843e-06	0.996826
Y105E8A.9	1.08894e-06	0.996825
C43H6.9	1.10067e-06	0.996812
F52E4.1	1.10925e-06	0.996802
C10G8.6	1.11722e-06	0.996792
C10G6.1	1.12185e-06	0.996787
C44B9.1	1.12231e-06	0.996787
Y53F4B.15	1.12633e-06	0.996782
F21H11.3	1.13825e-06	0.996768
C56E10.4	1.14867e-06	0.996757
M153.4	1.16568e-06	0.996737
C56G2.1	1.17323e-06	0.996729
H06H21.10	1.1768e-06	0.996725
Y54E5B.1	1.17822e-06	0.996723
C16A3.4	1.17881e-06	0.996723
F15B9.9	1.18321e-06	0.996718
F54C1.6	1.1859e-06	0.996715
ZK154.4	1.18707e-06	0.996714
Y60A3A.10	1.19456e-06	0.996705
T21E8.4	1.19628e-06	0.996703
K07A9.2	1.21153e-06	0.996687
C46C11.3	1.21422e-06	0.996684
T17A3.2	1.21483e-06	0.996683
R06A10.1	1.21512e-06	0.996683
F23H11.8	1.22059e-06	0.996677
C11H1.7	1.22373e-06	0.996673
T07C4.9	1.22377e-06	0.996673
F53G2.4	1.22822e-06	0.996669
F27D4.6	1.22855e-06	0.996668
C42C1.2	1.23245e-06	0.996664
R03E1.3	1.23429e-06	0.996662
F20D1.2	1.23629e-06	0.99666
F07C3.4	1.23727e-06	0.996659
T05A8.4	1.25205e-06	0.995778
Y45F10A.7	1.25367e-06	0.996641
Y40B10A.9	1.25485e-06	0.99664
F52H2.7	1.26061e-06	0.996634
F58E6.11	1.26267e-06	0.996631
Y18D10A.8	1.26603e-06	0.996628
Y108G3AL.3	1.26811e-06	0.996626
T02C1.2	1.27023e-06	0.996623
Y105E8A.6	1.27205e-06	0.996621
Y37F4.6	1.27247e-06	0.996621
C29F9.1	1.27691e-06	0.996616
W02C12.3	1.27726e-06	0.996616
F54E4.3	1.27968e-06	0.996613
R10E4.9	1.28715e-06	0.996605
C25A1.2	1.28771e-06	0.996605
F52A8.2	1.29039e-06	0.996602
T01C8.1	1.30859e-06	0.996583
Y50D7A.6	1.31159e-06	0.99658
C47E8.7	1.31691e-06	0.996574
F41E6.6	1.32094e-06	0.99657
C34E11.3	1.32199e-06	0.996569
T28H11.2	1.32327e-06	0.996568
F58D5.5	1.32489e-06	0.996566
F52B10.2	1.32576e-06	0.996565
T11G6.2	1.34758e-06	0.996543
K10D3.2	1.3509e-06	0.996539
ZC410.1	1.35509e-06	0.996535
C17G1.7	1.36596e-06	0.996524
F44D12.1	1.37209e-06	0.996517
Y77E11A.1	1.37601e-06	0.996513
Y80D3A.7	1.38158e-06	0.996508
Y38H6C.14	1.38747e-06	0.996502
Y45F10D.13	1.38779e-06	0.996502
C48B4.3	1.38941e-06	0.9965
F20D1.7	1.39727e-06	0.996492
ZC443.2	1.40048e-06	0.996489
T01B10.5	1.406e-06	0.996483
C41D11.6	1.40863e-06	0.996481
T26A8.3	1.4094e-06	0.99648
T26C12.4	1.41351e-06	0.996476
R05D11.1	1.41437e-06	0.996475
Y47G6A.32	1.41826e-06	0.996471
F26D10.9	1.43542e-06	0.996454
Y71F9B.5	1.43609e-06	0.996453
F30H5.1	1.44277e-06	0.996447
Y47D3B.11	1.44775e-06	0.996442
Y69A2AR.26	1.44892e-06	0.996441
F10G7.1	1.45368e-06	0.996436
F53C3.5	1.46379e-06	0.996426
Y71G12A.3	1.46519e-06	0.996425
F35H12.2	1.46661e-06	0.996423
T01D3.1	1.47087e-06	0.996419
C05D9.3	1.4736e-06	0.996417
C10G8.2	1.48252e-06	0.996408
F13E6.2	1.48351e-06	0.996407
F38B6.6	1.49459e-06	0.996396
C44B12.3	1.50391e-06	0.996387
F08C6.3	1.51292e-06	0.996379
C53D6.2	1.51838e-06	0.996373
Y55D5A.1	1.5199e-06	0.996372
F57B9.1	1.5265e-06	0.996366
F25H9.4	1.5283e-06	0.996364
C04E7.3	1.52839e-06	0.996364
T05E12.9	1.52847e-06	0.996364
F18E9.1	1.5374e-06	0.996355
F44G4.8	1.53751e-06	0.996355
C45B2.6	1.53783e-06	0.996355
C34F6.5	1.57319e-06	0.996321
T25B9.3	1.58138e-06	0.996314
F31C3.6	1.58807e-06	0.996308
K11G12.6	1.59076e-06	0.996305
Y105E8A.12	1.59199e-06	0.996304
C05D10.2	1.60919e-06	0.996288
H03A11.1	1.63697e-06	0.996262
T22C1.7	1.66035e-06	0.996241
Y110A7A.20	1.66693e-06	0.996235
C02B4.2	1.66865e-06	0.996234
C07H6.7	1.66963e-06	0.996233
T10D4.6	1.67709e-06	0.996226
C44H4.5	1.68538e-06	0.996219
T23G7.3	1.68583e-06	0.996218
F44A2.5	1.69879e-06	0.996207
T21D12.4	1.72649e-06	0.996182
F17H10.3	1.73395e-06	0.996175
F53G12.1	1.75226e-06	0.996159
T15B7.10	1.75339e-06	0.996158
C16D6.1	1.75344e-06	0.996158
H17B01.1	1.75597e-06	0.996156
ZC21.10	1.76512e-06	0.996148
Y23H5A.8	1.76662e-06	0.996147
C06E1.10	1.78284e-06	0.996133
H20J18.1	1.81257e-06	0.996107
R53.3	1.82463e-06	0.996097
D1037.2	1.82988e-06	0.996092
Y22D7AL.4	1.83205e-06	0.99609
F45E6.2	1.83784e-06	0.996085
C01G10.11	1.83814e-06	0.996085
D1022.5	1.84307e-06	0.996081
F22E12.2	1.84619e-06	0.996078
C26B9.1	1.85209e-06	0.996073
Y76A2B.2	1.85577e-06	0.99607
Y39H10A.6	1.86895e-06	0.996059
C07D10.1	1.88759e-06	0.996043
T02G5.1	1.89453e-06	0.996037
T19B4.1	1.90533e-06	0.996028
F33H1.1	1.9058e-06	0.996028
Y17G9B.8	1.93357e-06	0.996005
K02E10.6	1.95177e-06	0.99599
F31D4.1	1.96697e-06	0.995977
C51F7.1	1.99113e-06	0.995958
C04F6.4	1.99238e-06	0.995957
F16B3.1	1.9963e-06	0.995953
T07H6.5	2.00536e-06	0.995946
Y54F10AM.1	2.00723e-06	0.995945
R03G5.7	2.0127e-06	0.99594
H34I24.3	2.02713e-06	0.995929
F52H2.6	2.02774e-06	0.995928
Y39C12A.9	2.03318e-06	0.995924
Y60A3A.14	2.03518e-06	0.995922
C03B1.5	2.03881e-06	0.995919
EGAP9.3	2.04772e-06	0.995912
M01H9.2	2.04927e-06	0.995911
F42A10.2	2.06352e-06	0.995899
T21G5.5	2.06841e-06	0.995896
F59E11.8	2.07179e-06	0.995893
Y51H4A.3	2.07464e-06	0.995891
C46C11.1	2.07868e-06	0.995887
F02C12.5	2.08007e-06	0.995886
Y57G11C.10	2.0837e-06	0.995883
F59C12.3	2.09742e-06	0.995873
C32E8.7	2.10662e-06	0.995865
T05G5.5	2.11094e-06	0.995862
M153.2	2.11326e-06	0.99586
R01H10.6	2.12668e-06	0.99585
R07E5.17	2.13281e-06	0.995845
F45E6.3	2.1562e-06	0.995827
Y37E11B.5	2.1785e-06	0.995809
F59A2.6	2.18377e-06	0.995805
F38B6.3	2.1871e-06	0.995803
W03G11.3	2.19324e-06	0.995798
T28C6.8	2.19624e-06	0.995796
F31C3.1	2.19979e-06	0.995793
F27D9.5	2.20133e-06	0.995792
W02D3.3	2.21111e-06	0.995784
Y73B6BL.47	2.21494e-06	0.995782
C33F10.7	2.21878e-06	0.995779
F14B8.1	2.22606e-06	0.995773
F09F9.4	2.22754e-06	0.995772
D2062.12	2.23089e-06	0.995769
Y73B6BL.270	2.23429e-06	0.995767
F59E12.6	2.24239e-06	0.995761
Y54G2A.11	2.25647e-06	0.99575
F25E2.5	2.25892e-06	0.995748
F01F1.1	2.2593e-06	0.995748
C06A5.7	2.27082e-06	0.995739
M03A8.3	2.29526e-06	0.995721
R01H10.3	2.31333e-06	0.995707
T25G12.4	2.31631e-06	0.995705
ZC190.5	2.32033e-06	0.995702
K10C3.6	2.32367e-06	0.9957
T10H4.10	2.33046e-06	0.995695
C16B8.4	2.33419e-06	0.995692
H22K11.4	2.3512e-06	0.995679
ZC449.5	2.35542e-06	0.995676
C12D5.11	2.37525e-06	0.995662
Y111B2A.10	2.38064e-06	0.995658
M03C11.1	2.38967e-06	0.995651
F14F3.3	2.39205e-06	0.99565
F20D1.3	2.39276e-06	0.995649
Y48E1A.1	2.39439e-06	0.995648
C04E7.1	2.40531e-06	0.99564
K11D12.10	2.41521e-06	0.995633
C18B12.4	2.41686e-06	0.995632
K06H7.2	2.42498e-06	0.995626
Y6D1A.2	2.42753e-06	0.995624
C14F5.2	2.44115e-06	0.995614
F25H2.1	2.44334e-06	0.995612
F56F11.5	2.46022e-06	0.9956
Y39G8C.3	2.46176e-06	0.995599
C38H2.2	2.49014e-06	0.995579
B0024.8	2.49379e-06	0.995576
K03E6.1	2.49382e-06	0.995576
M02H5.5	2.51551e-06	0.995561
W09C5.1	2.5201e-06	0.995558
Y43F8C.3	2.52688e-06	0.995553
F40G9.5	2.53676e-06	0.995546
C02D5.2	2.54599e-06	0.99554
F57C9.2	2.56724e-06	0.995525
B0496.8	2.59468e-06	0.995506
Y25C1A.5	2.60532e-06	0.995498
F15E6.7	2.62323e-06	0.995486
Y53G8AL.1	2.64869e-06	0.995468
C04A2.3	2.66102e-06	0.99546
T28F3.6	2.67065e-06	0.995453
F40H6.5	2.67184e-06	0.995453
C33D9.1	2.67321e-06	0.995452
Y73F8A.5	2.68124e-06	0.995446
C50B6.12	2.68262e-06	0.995445
W01A11.3	2.6897e-06	0.99544
T07D1.5	2.73299e-06	0.995411
Y67D8C.10	2.74747e-06	0.995401
Y105E8B.7	2.76032e-06	0.995393
H15N14.2	2.76504e-06	0.99539
ZK792.7	2.77831e-06	0.995381
T12A2.16	2.78547e-06	0.995376
ZK792.6	2.80599e-06	0.995362
T23D8.3	2.81395e-06	0.995357
Y39A3CL.2	2.83354e-06	0.995344
C39F7.2	2.84475e-06	0.995337
ZK678.8	2.84528e-06	0.995337
W05H12.2	2.84654e-06	0.995336
T05B4.2	2.85593e-06	0.99533
ZC506.4	2.86526e-06	0.995324
F07C6.4	2.86618e-06	0.995323
Y75B8A.5	2.87826e-06	0.995315
T21E8.5	2.87935e-06	0.995314
T02G5.2	2.90368e-06	0.995299
C05G5.4	2.90696e-06	0.995296
M02E1.1	2.91246e-06	0.995293
C37C3.2	2.91975e-06	0.995288
Y94H6A.7	2.92144e-06	0.995287
R144.1	2.93687e-06	0.995277
K11C4.2	2.96433e-06	0.995259
C09C7.1	2.97845e-06	0.99525
W06B11.1	2.98658e-06	0.995245
F37H8.1	2.99328e-06	0.995241
Y57G11C.17	3.00364e-06	0.995234
R09F10.4	3.0055e-06	0.995233
Y39E4B.8	3.01659e-06	0.995226
F40E10.6	3.02177e-06	0.995223
C23F12.4	3.0263e-06	0.99522
ZK455.2	3.07148e-06	0.995192
T03D8.5	3.07665e-06	0.995188
W02B12.8	3.08715e-06	0.995182
F55A4.10	3.08962e-06	0.99518
ZK856.14	3.09959e-06	0.995174
F07C4.13	3.11368e-06	0.995165
C49C3.5	3.12487e-06	0.995158
M02H5.7	3.13489e-06	0.995152
C14B9.2	3.14451e-06	0.995146
Y47D3B.5	3.16978e-06	0.995131
F46A9.5	3.18187e-06	0.995123
ZK470.5	3.20576e-06	0.995108
Y110A7A.5	3.21259e-06	0.995104
M01G12.12	3.21739e-06	0.995101
Y111B2A.8	3.22575e-06	0.995096
T20F10.2	3.23488e-06	0.995091
C07A12.7	3.23765e-06	0.995089
F57H12.2	3.24468e-06	0.995085
K02D7.2	3.25791e-06	0.995077
C27B7.7	3.25929e-06	0.995076
F45H7.2	3.26111e-06	0.995075
C34F6.7	3.27832e-06	0.995064
C15B12.7	3.28471e-06	0.995061
C48A7.1	3.30482e-06	0.995048
R12B2.5	3.32774e-06	0.995035
Y37E11AR.6	3.32965e-06	0.995034
Y37E11AL.6	3.3337e-06	0.995031
T03G11.2	3.35305e-06	0.99502
Y53G8AM.4	3.36489e-06	0.995013
W04D2.5	3.36942e-06	0.99501
F11C3.1	3.38277e-06	0.995002
Y71G12B.35	3.4028e-06	0.99499
T28B11.1	3.41519e-06	0.994983
E03H4.8	3.41574e-06	0.993087
W05B5.1	3.41996e-06	0.99498
C05E11.3	3.42901e-06	0.994975
C38C3.5	3.43541e-06	0.994971
F26E4.3	3.45792e-06	0.994958
Y37A1B.17	3.46825e-06	0.994952
ZK899.8	3.47135e-06	0.99495
C25B8.5	3.49154e-06	0.994938
Y8G1A.2	3.49724e-06	0.994935
F48A9.1	3.50034e-06	0.994933
F47C10.3	3.50743e-06	0.994929
C02F12.1	3.50761e-06	0.994929
B0198.3	3.52012e-06	0.994922
C45E1.1	3.52861e-06	0.994917
Y32G9A.6	3.54473e-06	0.994908
C47E12.1	3.58112e-06	0.994887
F35A5.8	3.5874e-06	0.994883
K06C4.1	3.60073e-06	0.994875
F48E8.3	3.60177e-06	0.994875
T18D3.2	3.60514e-06	0.994873
F11C1.5	3.61722e-06	0.994866
C28H8.6	3.62252e-06	0.994863
K08E7.6	3.64803e-06	0.994849
B0198.1	3.65023e-06	0.994847
H13N06.3	3.70763e-06	0.994815
Y62H9A.9	3.71129e-06	0.994813
ZK1073.1	3.71553e-06	0.994811
Y45F3A.3	3.71838e-06	0.994809
F07C3.7	3.74655e-06	0.994793
W04H10.3	3.7881e-06	0.99477
R10D12.8	3.79e-06	0.994769
R13H8.1	3.79304e-06	0.994768
Y17G7B.10	3.79841e-06	0.994765
C56C10.13	3.81298e-06	0.994757
Y38C1AB.6	3.84386e-06	0.99474
M01A8.1	3.84998e-06	0.99451
H32C10.2	3.85808e-06	0.994732
R09G11.2	3.87904e-06	0.99472
T14A8.1	3.89123e-06	0.994714
F54F2.2	3.8988e-06	0.99471
C46F4.2	3.93608e-06	0.994689
Y54G11A.5	3.94136e-06	0.994079
T22G5.5	3.9462e-06	0.994684
F36G9.1	3.95281e-06	0.99468
F42A10.4	3.98725e-06	0.994662
C54E10.5	4.024e-06	0.994642
F32E10.8	4.03363e-06	0.994637
C34H3.2	4.03739e-06	0.994635
Y54G11A.13	4.07722e-06	0.994614
C48D5.2	4.09661e-06	0.994604
C31E10.6	4.10599e-06	0.994599
C08D8.2	4.11215e-06	0.994596
C54F6.8	4.12448e-06	0.994589
K04A8.6	4.14183e-06	0.99458
F55F3.1	4.14542e-06	0.994578
F53B6.6	4.14674e-06	0.994577
C34F6.9	4.1504e-06	0.994576
T09A5.2	4.15617e-06	0.994572
W09C5.11	4.16139e-06	0.99457
C50E10.10	4.16177e-06	0.99457
C54G6.2	4.17559e-06	0.994562
T20B5.3	4.17879e-06	0.994561
C34F6.6	4.17954e-06	0.99456
ZK1086.1	4.18507e-06	0.994557
Y37E11C.1	4.18822e-06	0.994556
T01D3.3	4.2082e-06	0.994545
F40F9.10	4.21206e-06	0.994543
F55H2.5	4.23732e-06	0.99453
Y50D7A.1	4.26928e-06	0.994514
T17H7.4	4.28049e-06	0.994508
C27A2.8	4.28267e-06	0.994507
C26B9.6	4.30675e-06	0.994495
T06H11.4	4.30812e-06	0.994494
T14G11.3	4.30857e-06	0.994494
ZK632.3	4.30986e-06	0.994493
Y59A8B.23	4.31604e-06	0.99449
F09E10.8	4.32434e-06	0.994486
Y32H12A.6	4.35329e-06	0.994471
Y73B6BR.1	4.35369e-06	0.994471
F49E7.2	4.39721e-06	0.994449
F11C1.7	4.41047e-06	0.994442
F32A7.3	4.44115e-06	0.994426
F02D8.3	4.44542e-06	0.994424
F14H8.6	4.44826e-06	0.994423
F25B5.5	4.47901e-06	0.994407
C15H9.5	4.48215e-06	0.994406
C44C1.2	4.4934e-06	0.9944
K06G5.3	4.49964e-06	0.994397
Y97E10AR.1	4.51593e-06	0.994389
ZC15.10	4.519e-06	0.994387
F56A8.7	4.52185e-06	0.994386
F17C11.1	4.54863e-06	0.994373
T28F3.5	4.54985e-06	0.994372
C54E10.6	4.58233e-06	0.994356
K09A9.2	4.58889e-06	0.994353
R08C7.1	4.5929e-06	0.994351
F17E5.1	4.59556e-06	0.99435
F37F2.3	4.64253e-06	0.994327
K03D10.1	4.6529e-06	0.994321
R10E4.2	4.68937e-06	0.994304
F54G8.2	4.69068e-06	0.994303
F11A10.6	4.70755e-06	0.994295
Y71H2AM.1	4.72093e-06	0.994288
C14F5.4	4.72859e-06	0.994285
K02E10.2	4.73095e-06	0.994283
Y56A3A.6	4.74257e-06	0.994278
C48B6.6	4.77143e-06	0.994264
T14D7.2	4.79271e-06	0.994254
F54D1.6	4.81298e-06	0.994244
Y41D4B.20	4.8378e-06	0.994232
ZK682.7	4.84162e-06	0.99423
F44A6.1	4.85413e-06	0.994224
C09G1.4	4.85468e-06	0.994224
C29H12.6	4.86024e-06	0.994221
C28G1.3	4.86624e-06	0.994219
K11E8.1	4.91219e-06	0.994197
E02H4.5	4.92513e-06	0.994191
C32E8.10	4.92652e-06	0.99419
R09A8.3	4.93238e-06	0.994187
Y46E12A.1	4.9524e-06	0.994178
F47G3.2	4.98338e-06	0.994163
B0546.3	4.98651e-06	0.994162
D2024.3	4.98711e-06	0.994161
Y61A9LA.3	5.02449e-06	0.994144
Y49E10.11	5.03068e-06	0.994141
F40E10.4	5.03414e-06	0.99414
F22D3.2	5.03869e-06	0.994137
C40C9.5	5.04488e-06	0.994134
W09D10.4	5.11147e-06	0.994104
D2045.9	5.12178e-06	0.994099
T10A3.1	5.13797e-06	0.994091
F46C8.5	5.16149e-06	0.994081
C52A11.4	5.16654e-06	0.994078
W04G5.9	5.17583e-06	0.994074
F27C8.1	5.19553e-06	0.994065
F20C5.5	5.21218e-06	0.994057
K02A11.1	5.2131e-06	0.994057
C17F4.6	5.21551e-06	0.994056
T07C5.1	5.21902e-06	0.994054
W08A12.1	5.22659e-06	0.994051
K05B2.2	5.22661e-06	0.994051
F29C4.1	5.23752e-06	0.994046
C25A1.11	5.26473e-06	0.994033
F25G6.1	5.26606e-06	0.994033
W06A7.3	5.27419e-06	0.994029
F36A2.2	5.31467e-06	0.994011
B0348.4	5.34622e-06	0.993997
ZC247.3	5.34623e-06	0.993997
T22H9.1	5.34725e-06	0.993996
F20G2.2	5.36162e-06	0.99399
C06G3.7	5.37742e-06	0.993983
C16E9.2	5.42984e-06	0.993959
F09A5.4	5.43146e-06	0.993958
ZK287.1	5.44773e-06	0.993951
C50B8.6	5.44775e-06	0.993951
C03G6.8	5.46952e-06	0.993942
K12F2.2	5.49173e-06	0.993932
T19A5.2	5.49572e-06	0.99393
C07A9.9	5.50384e-06	0.993926
ZK792.1	5.52278e-06	0.993918
T25E4.2	5.5387e-06	0.993911
C06E1.4	5.54305e-06	0.993909
F42G8.4	5.55509e-06	0.993904
T19B10.3	5.56235e-06	0.993901
C24A8.4	5.57076e-06	0.993897
C54D10.6	5.5804e-06	0.993893
F16H11.5	5.60688e-06	0.993881
F28B12.2	5.62135e-06	0.993875
F53A10.2	5.69039e-06	0.993845
F28H6.6	5.69892e-06	0.993841
F13E6.6	5.72572e-06	0.993829
Y48A6C.5	5.83196e-06	0.993784
F55H2.6	5.83848e-06	0.993781
Y46G5A.18	5.89242e-06	0.993758
F14B6.2	5.92686e-06	0.993744
F34D10.6	5.93602e-06	0.99374
C27D8.3	5.94575e-06	0.993736
C04C11.2	5.95154e-06	0.993733
R144.7	5.98348e-06	0.99372
F53A2.1	6.02027e-06	0.993704
C23H4.8	6.109e-06	0.993667
F40H6.2	6.11015e-06	0.993667
T25F10.4	6.18372e-06	0.993636
T07A9.12	6.18375e-06	0.993636
K02B9.4	6.198e-06	0.99363
ZK355.2	6.20748e-06	0.993626
T03G11.4	6.2133e-06	0.993624
Y55F3BL.2	6.25104e-06	0.993609
ZK265.4	6.27227e-06	0.9936
F44C8.3	6.28794e-06	0.993594
F08B6.3	6.29475e-06	0.993591
C02F12.7	6.30401e-06	0.993587
F37B1.5	6.3139e-06	0.993583
Y38A10A.5	6.33968e-06	0.993572
Y34B4A.7	6.38e-06	0.993556
C18D11.2	6.38224e-06	0.993555
F32F2.1	6.40361e-06	0.993547
C04C3.1	6.41574e-06	0.993542
C14B9.8	6.42149e-06	0.993539
Y67D2.1	6.43436e-06	0.993534
F13B12.3	6.44873e-06	0.993528
C44C1.4	6.44899e-06	0.993528
C25F6.4	6.47103e-06	0.993519
F16D3.1	6.55023e-06	0.993488
F20D6.11	6.58087e-06	0.993476
F26F2.8	6.59667e-06	0.993469
T10C6.6	6.59907e-06	0.993468
Y41D4A.4	6.60484e-06	0.993466
F35C8.4	6.61116e-06	0.993464
F29F11.6	6.63215e-06	0.993455
Y111B2A.15	6.63746e-06	0.993453
F56H9.3	6.65214e-06	0.993447
W03C9.6	6.67987e-06	0.993436
Y69H2.9	6.7058e-06	0.993426
F53B1.8	6.71473e-06	0.993423
C01C7.1	6.71617e-06	0.993422
F58H7.5	6.73283e-06	0.993416
T08G2.3	6.73375e-06	0.993415
C18C4.5	6.73556e-06	0.993415
K02G10.1	6.76311e-06	0.993404
C44B7.4	6.81557e-06	0.993383
C05E4.7	6.82319e-06	0.99338
K09E3.6	6.87246e-06	0.993361
B0034.3	6.88284e-06	0.993357
Y46H3A.6	6.8851e-06	0.993356
F21G4.6	6.89676e-06	0.993352
C10F3.4	6.92105e-06	0.993343
T13H5.6	6.93284e-06	0.993338
Y87G2A.9	6.97323e-06	0.993322
K09C4.10	6.9962e-06	0.993314
F38E9.2	7.02231e-06	0.993304
Y54G2A.25	7.03709e-06	0.993298
F17A9.4	7.11784e-06	0.993267
C13B9.3	7.12749e-06	0.993264
C52B9.4	7.17985e-06	0.993244
F48E3.1	7.18156e-06	0.993243
C52E12.4	7.19433e-06	0.993238
C48B6.10	7.19736e-06	0.993237
F29G9.4	7.21952e-06	0.993229
Y32H12A.9	7.278e-06	0.993207
F58G6.1	7.28997e-06	0.993203
Y38C1AB.2	7.30014e-06	0.993199
Y17G7B.15	7.30071e-06	0.993199
F30H5.2	7.30472e-06	0.993197
F21D9.4	7.37817e-06	0.99317
F40B5.2	7.38652e-06	0.993167
F56H11.2	7.39688e-06	0.993163
Y116A8C.26	7.39729e-06	0.993163
T22C8.3	7.44904e-06	0.993144
F46F11.1	7.46277e-06	0.993139
C26E6.2	7.4845e-06	0.993131
C04G6.3	7.48967e-06	0.993129
F09C12.6	7.49861e-06	0.993125
Y38F1A.10	7.50915e-06	0.993121
Y110A7A.7	7.57098e-06	0.993099
C31H5.7	7.60377e-06	0.993087
B0250.2	7.61815e-06	0.993082
T01D3.7	7.62707e-06	0.993078
T13G4.6	7.6622e-06	0.993066
ZK1320.4	7.66973e-06	0.993063
T08G11.5	7.68116e-06	0.993059
C34C12.5	7.7351e-06	0.993039
ZC15.3	7.80428e-06	0.993014
T07D10.2	7.81619e-06	0.99301
F14D12.2	7.86441e-06	0.992993
C27F2.5	7.8904e-06	0.992984
F43B10.1	7.92028e-06	0.992973
T07H6.1	7.93751e-06	0.992967
F26F12.3	7.93813e-06	0.992967
Y105E8A.7	7.93852e-06	0.992967
ZK688.11	7.9397e-06	0.992966
T23G4.1	7.94169e-06	0.992965
K04D7.4	7.96455e-06	0.992957
F53C11.2	7.96505e-06	0.992957
C15H9.4	7.96873e-06	0.992956
C01G12.1	8.01393e-06	0.99294
F23H11.4	8.03647e-06	0.992932
Y53G8AM.7	8.0604e-06	0.992923
Y48G1C.10	8.06729e-06	0.992921
M03F4.2	8.08998e-06	0.992913
T04F8.2	8.101e-06	0.992909
ZK688.1	8.12662e-06	0.9929
F38C2.2	8.14655e-06	0.992893
Y63D3A.6	8.18271e-06	0.992881
F27D9.8	8.23465e-06	0.992863
F58F6.2	8.29972e-06	0.99284
F55A4.8	8.30563e-06	0.992838
F45E4.2	8.32322e-06	0.992832
W08G11.4	8.32334e-06	0.992832
W07G4.8	8.32492e-06	0.992831
T24C2.4	8.33789e-06	0.992827
R04B5.6	8.37356e-06	0.992815
F11C1.9	8.39265e-06	0.992808
Y44E3A.4	8.4245e-06	0.992797
ZK836.3	8.42703e-06	0.992796
T01B4.3	8.43468e-06	0.992794
C48E7.10	8.43756e-06	0.992793
C39D10.3	8.47776e-06	0.992779
R05F9.1	8.48067e-06	0.992778
F29D10.4	8.48525e-06	0.992776
C34F6.10	8.49819e-06	0.992772
F10E9.6	8.51777e-06	0.992765
F37B12.2	8.54263e-06	0.992757
R04E5.9	8.60168e-06	0.992737
T06E6.4	8.60906e-06	0.992734
M01B12.5	8.6532e-06	0.992719
T27A8.1	8.65658e-06	0.992718
R07D5.1	8.66401e-06	0.992716
F28B4.2	8.66497e-06	0.992715
F43B10.2	8.67803e-06	0.992711
Y53F4B.18	8.67824e-06	0.992711
F35B3.5	8.67996e-06	0.99271
M163.7	8.6916e-06	0.992706
C17H11.2	8.76759e-06	0.992681
F58A3.2	8.77021e-06	0.99268
C54F6.9	8.77047e-06	0.99268
K08F11.1	8.7752e-06	0.992678
R07B7.16	8.78417e-06	0.992675
F07A5.3	8.78914e-06	0.992674
C35C5.3	8.82202e-06	0.992663
Y59A8A.4	8.82999e-06	0.99266
T10B5.4	8.84418e-06	0.992655
Y73F8A.26	8.86296e-06	0.992649
C30F2.5	8.89311e-06	0.992639
K04A8.8	8.97007e-06	0.992614
M28.7	9.00436e-06	0.992602
F56D1.6	9.01787e-06	0.992598
C04F1.3	9.0401e-06	0.992591
R03G5.1	9.06421e-06	0.992583
F28H7.7	9.07595e-06	0.991848
C34B4.1	9.13561e-06	0.992559
F56D1.5	9.20517e-06	0.992537
F48A9.2	9.30219e-06	0.992505
Y94H6A.5	9.30307e-06	0.992505
Y52B11A.10	9.31086e-06	0.992503
Y57A10A.26	9.35327e-06	0.992489
R12C12.8	9.40817e-06	0.992471
F18H3.4	9.57317e-06	0.992419
F30A10.9	9.66117e-06	0.992391
T02C5.5	9.66298e-06	0.99239
T04C9.1	9.792e-06	0.99235
C36B1.9	9.81331e-06	0.992343
T05B4.1	1.00178e-05	0.992279
F55F8.3	1.00323e-05	0.992275
F41C6.1	1.00393e-05	0.992273
C52E12.2	1.00454e-05	0.992271
K06A1.5	1.01626e-05	0.992235
Y51F10.6	1.01778e-05	0.99223
ZK897.1	1.01999e-05	0.992224
Y16B4A.1	1.02362e-05	0.992212
T05E11.3	1.02409e-05	0.992211
Y67D8A.1	1.02645e-05	0.992204
Y41D4B.7	1.02714e-05	0.992202
T05H4.10	1.02806e-05	0.992199
T20F10.1	1.02905e-05	0.992196
T07C5.2	1.03132e-05	0.992189
F44C8.10	1.03741e-05	0.992171
K07C6.3	1.03871e-05	0.992167
C05D11.13	1.04159e-05	0.992158
Y71H10B.1	1.04177e-05	0.992157
ZK742.6	1.04455e-05	0.992149
Y40H7A.8	1.04921e-05	0.992135
F12F6.6	1.04993e-05	0.992133
F56E3.3	1.05286e-05	0.992124
ZC506.3	1.0555e-05	0.992116
Y54E10BR.4	1.05572e-05	0.992116
T22C8.8	1.05875e-05	0.992106
C25B8.1	1.06314e-05	0.992093
H05G16.1	1.07089e-05	0.99207
C41G11.3	1.07648e-05	0.992054
Y23H5A.7	1.08205e-05	0.992037
F13H8.4	1.08517e-05	0.992028
C55A6.10	1.0893e-05	0.992016
B0563.2	1.09038e-05	0.992013
H38K22.5	1.09298e-05	0.990882
T09A5.3	1.09385e-05	0.992003
F41D9.1	1.09746e-05	0.991992
C02C6.3	1.1037e-05	0.991974
T13H5.1	1.10604e-05	0.991967
F07C3.1	1.11055e-05	0.991954
W01B6.1	1.1112e-05	0.991952
Y71F9AL.17	1.11127e-05	0.991952
W03D2.5	1.11652e-05	0.991937
W07A8.5	1.12464e-05	0.991913
F09C6.9	1.13415e-05	0.991886
Y110A7A.3	1.13632e-05	0.99188
F11A10.4	1.13807e-05	0.991875
Y50E8A.1	1.14714e-05	0.991849
T05F1.13	1.15462e-05	0.991827
F55A12.7	1.15675e-05	0.991821
F42C5.10	1.15834e-05	0.991817
C02E7.5	1.16879e-05	0.991787
F57C12.5	1.17136e-05	0.99178
C48E7.6	1.1763e-05	0.991766
C09G4.2	1.17923e-05	0.991758
ZC434.5	1.18915e-05	0.99173
M01A8.2	1.20165e-05	0.991696
F13G11.1	1.2032e-05	0.991691
B0545.1	1.20577e-05	0.991684
F58D5.2	1.20638e-05	0.991683
F46B6.12	1.2072e-05	0.99168
F11D5.1	1.2085e-05	0.991677
B0273.4	1.21679e-05	0.991654
ZC373.5	1.21722e-05	0.991653
C05E11.1	1.21774e-05	0.991651
Y102A11A.6	1.21894e-05	0.991648
R11G1.6	1.21965e-05	0.991646
T14G10.5	1.22238e-05	0.991639
Y50D7A.5	1.22726e-05	0.991625
C01C10.1	1.23114e-05	0.991615
ZC487.1	1.23902e-05	0.991593
C25A1.10	1.23911e-05	0.991593
C34C12.6	1.23962e-05	0.991592
D1025.1	1.24136e-05	0.991587
F16D3.6	1.2487e-05	0.991567
Y48E1B.14	1.25025e-05	0.991563
Y106G6A.1	1.25237e-05	0.991557
F53F4.9	1.25362e-05	0.991554
F42A6.4	1.26299e-05	0.991528
W10G11.17	1.26408e-05	0.991525
D2030.9	1.2662e-05	0.99152
F22E5.4	1.27012e-05	0.991509
Y55F3BR.5	1.27531e-05	0.991495
T09A12.4	1.28315e-05	0.991474
T08B2.5	1.29003e-05	0.991456
F31D4.2	1.29028e-05	0.991455
Y41D4B.21	1.29383e-05	0.991446
F37A4.1	1.29496e-05	0.991443
ZK563.7	1.29815e-05	0.991435
F41G4.2	1.30482e-05	0.991417
R06A4.8	1.31455e-05	0.991391
F39E9.7	1.31654e-05	0.991386
Y71G10AR.1	1.32073e-05	0.991375
R11B5.1	1.32542e-05	0.991363
K10B4.6	1.32934e-05	0.991353
R02E12.4	1.33e-05	0.991351
F57A10.5	1.333e-05	0.991343
F46C5.8	1.33432e-05	0.99134
B0365.3	1.33657e-05	0.991334
W03A3.1	1.33771e-05	0.991331
C15A7.2	1.33964e-05	0.991326
C32E12.2	1.33998e-05	0.991325
B0218.3	1.34138e-05	0.991321
Y56A3A.2	1.36222e-05	0.991268
F40H3.5	1.37343e-05	0.991239
Y34D9B.1	1.37615e-05	0.991232
ZC443.3	1.38134e-05	0.991219
F32B5.7	1.38392e-05	0.991212
F14D12.1	1.39216e-05	0.991191
Y17G7B.14	1.39392e-05	0.991187
M01B12.4	1.42474e-05	0.991109
Y6B3B.7	1.42529e-05	0.991108
C10E2.6	1.43193e-05	0.991091
F31E3.1	1.44129e-05	0.991068
F36H2.3	1.44829e-05	0.991051
Y97E10AR.6	1.4489e-05	0.991049
K09A9.1	1.45086e-05	0.991044
Y34D9A.8	1.45504e-05	0.991034
ZK945.3	1.46258e-05	0.991015
T10D4.5	1.47243e-05	0.990991
F14F4.3	1.4795e-05	0.990974
F44C8.4	1.48122e-05	0.99097
Y48B6A.7	1.4864e-05	0.990957
F57C7.2	1.48657e-05	0.990957
F28E10.1	1.48675e-05	0.990956
Y32H12A.5	1.48993e-05	0.990948
Y7A5A.6	1.49356e-05	0.99094
E04F6.10	1.49553e-05	0.990935
F19C6.2	1.50041e-05	0.990923
K02D10.2	1.50718e-05	0.990906
T28D6.4	1.51785e-05	0.990881
ZK1321.3	1.52551e-05	0.990862
Y55F3C.8	1.52618e-05	0.990861
C01G8.5	1.52892e-05	0.990854
Y67D8A.2	1.52941e-05	0.990853
T05B11.3	1.53e-05	0.990852
ZK381.5	1.53651e-05	0.990836
F22B7.10	1.5384e-05	0.990831
B0303.3	1.54045e-05	0.990827
F59C6.8	1.541e-05	0.990825
Y48E1B.3	1.54335e-05	0.99082
T06E6.5	1.54831e-05	0.990808
Y73F8A.2	1.54968e-05	0.990805
K10B4.3	1.5502e-05	0.990803
R160.1	1.55139e-05	0.9908
F53F10.1	1.55513e-05	0.990792
F15A2.7	1.56902e-05	0.990759
F08G12.5	1.57831e-05	0.990737
C06B3.4	1.57893e-05	0.990735
ZC477.9	1.58544e-05	0.99072
ZK899.2	1.58633e-05	0.990718
T08D2.2	1.5911e-05	0.990707
C55B7.2	1.59316e-05	0.990702
B0412.4	1.59779e-05	0.990691
C54D1.4	1.59864e-05	0.990689
Y47G6A.18	1.60175e-05	0.990682
C42C1.5	1.60328e-05	0.990678
R07B7.3	1.60533e-05	0.990674
E04A4.6	1.60806e-05	0.990667
K10G9.3	1.61621e-05	0.990648
Y73B3A.12	1.61857e-05	0.990643
F38A6.3	1.62831e-05	0.99062
F58A3.1	1.62902e-05	0.990619
ZC404.9	1.62956e-05	0.990617
F30H5.5	1.64316e-05	0.990586
T12B3.4	1.64427e-05	0.990584
Y105E8A.26	1.653e-05	0.990564
C27H6.1	1.65736e-05	0.990554
C16C10.9	1.659e-05	0.99055
C04D8.1	1.66435e-05	0.990538
F43C1.4	1.67032e-05	0.990524
C01G6.4	1.67853e-05	0.990505
F57B9.4	1.67977e-05	0.990503
K01A2.8	1.68102e-05	0.9905
ZK593.6	1.69984e-05	0.990457
F38C2.8	1.69989e-05	0.990457
C44B7.11	1.70039e-05	0.990456
F28F9.1	1.70209e-05	0.990452
T04G9.3	1.70874e-05	0.990437
Y39E4B.3	1.70988e-05	0.990435
F29B9.2	1.71234e-05	0.990429
F28F9.2	1.72939e-05	0.990391
Y56A3A.13	1.73442e-05	0.99038
C48E7.5	1.73573e-05	0.990377
K05C4.10	1.74035e-05	0.990367
W02D7.7	1.74115e-05	0.990365
F58G4.1	1.74269e-05	0.990362
T27E9.4	1.74544e-05	0.990356
Y62E10A.10	1.74687e-05	0.990352
T24B1.1	1.76604e-05	0.99031
F44E2.6	1.76615e-05	0.99031
T16H12.5	1.76747e-05	0.990307
C08H9.2	1.77776e-05	0.990284
C33A11.4	1.78384e-05	0.990271
ZK637.5	1.78692e-05	0.990264
ZC15.1	1.78772e-05	0.990263
C56G2.4	1.78934e-05	0.990259
B0353.1	1.79362e-05	0.99025
T01E8.3	1.80598e-05	0.990223
F13A2.2	1.8113e-05	0.990211
F13H8.9	1.81142e-05	0.990211
F13E6.1	1.81347e-05	0.990207
Y57G11C.36	1.81394e-05	0.990206
C18B12.6	1.81631e-05	0.9902
B0361.5	1.82494e-05	0.990182
Y50E8A.5	1.82545e-05	0.990181
F20D1.9	1.82627e-05	0.990179
C18B12.5	1.8264e-05	0.990179
C56C10.10	1.82672e-05	0.990178
F38A5.2	1.84343e-05	0.990142
F07C6.1	1.84617e-05	0.990136
C27F2.4	1.84713e-05	0.990134
Y54G2A.2	1.85031e-05	0.990127
T12A2.1	1.85702e-05	0.990113
T21H8.1	1.86392e-05	0.990098
W05B5.4	1.86764e-05	0.99009
ZK1236.2	1.86937e-05	0.990087
C05C9.2	1.87214e-05	0.990081
C34F6.8	1.88004e-05	0.990064
W09B6.5	1.8805e-05	0.990063
C04F12.3	1.88093e-05	0.990062
F08F1.7	1.88603e-05	0.990051
Y38E10A.25	1.89568e-05	0.990031
ZK1058.6	1.89992e-05	0.990022
F45E4.3	1.90084e-05	0.99002
C06G1.5	1.90307e-05	0.990015
Y25C1A.13	1.90923e-05	0.990002
Y42G9A.4	1.91115e-05	0.989998
K12H6.12	1.91558e-05	0.989989
C15H11.3	1.91704e-05	0.989986
Y73B3A.5	1.92182e-05	0.989976
K02E10.1	1.92256e-05	0.989975
M03D4.4	1.92349e-05	0.989973
D2045.7	1.92689e-05	0.989965
B0395.3	1.92856e-05	0.989962
F10G8.8	1.93032e-05	0.989958
F07F6.2	1.94228e-05	0.989933
C06G1.6	1.94284e-05	0.989932
Y37D8A.16	1.94346e-05	0.989931
F52H3.2	1.94814e-05	0.989921
C10A4.3	1.95489e-05	0.989907
ZK1248.14	1.95526e-05	0.989907
ZK1010.8	1.96727e-05	0.989882
Y17G7B.21	1.96856e-05	0.989879
H01M10.2	1.97293e-05	0.98987
R08D7.7	1.97938e-05	0.989857
R07H5.2	1.98598e-05	0.989843
Y73B6BL.27	1.99926e-05	0.989816
C03G5.1	2.00047e-05	0.989814
H27A22.1	2.00138e-05	0.989812
Y46G5A.1	2.00757e-05	0.989799
D2013.5	2.00785e-05	0.989799
ZK1321.1	2.02006e-05	0.989774
Y53H1B.1	2.02399e-05	0.989766
T15B7.15	2.03189e-05	0.98975
B0391.4	2.03887e-05	0.989736
Y45F10A.6	2.04669e-05	0.98972
C24H10.2	2.04912e-05	0.989715
F32A7.5	2.05198e-05	0.989709
F55F8.2	2.05314e-05	0.989707
F22G12.4	2.05489e-05	0.989703
K03B8.6	2.05951e-05	0.989694
B0495.5	2.07448e-05	0.989664
T07A9.9	2.08303e-05	0.989647
Y39B6A.47	2.09592e-05	0.989621
C50B8.3	2.09745e-05	0.989618
R01E6.1	2.10117e-05	0.989611
ZK1320.6	2.10145e-05	0.989611
C48E7.1	2.10195e-05	0.989407
D1005.2	2.10523e-05	0.989603
F31D4.4	2.11613e-05	0.989581
C39B5.1	2.12064e-05	0.989573
Y39B6A.6	2.14117e-05	0.989532
H06I04.2	2.15956e-05	0.989496
F40F9.1	2.18538e-05	0.989446
Y38F2AL.2	2.19593e-05	0.989426
F08F8.3	2.20189e-05	0.989414
T28B8.1	2.20606e-05	0.989406
D1037.4	2.20808e-05	0.989402
B0304.1	2.23419e-05	0.989352
T01D1.2	2.23464e-05	0.989351
F18C12.2	2.2369e-05	0.989347
T16A9.4	2.23769e-05	0.989346
C14A11.3	2.24097e-05	0.989339
K10D6.4	2.24446e-05	0.989333
T28F4.4	2.24512e-05	0.989331
R07G3.8	2.24546e-05	0.989331
R11G11.2	2.24638e-05	0.989329
C28C12.10	2.2481e-05	0.989326
K01A2.1	2.24825e-05	0.989325
F48D6.3	2.24979e-05	0.989322
M02D8.4	2.2544e-05	0.989314
T14D7.1	2.25667e-05	0.989309
ZK1290.13	2.25947e-05	0.989304
Y55F3C.7	2.26087e-05	0.989301
C03H12.1	2.26257e-05	0.989298
ZK512.5	2.26285e-05	0.989298
F44C4.2	2.26427e-05	0.989295
C46E10.7	2.28184e-05	0.989262
F26B1.7	2.28781e-05	0.98925
M106.5	2.30004e-05	0.989227
C36B7.1	2.30135e-05	0.989225
F31E9.6	2.30519e-05	0.989218
C02E11.1	2.30696e-05	0.989215
B0336.2	2.30878e-05	0.989211
Y55F3AM.5	2.32763e-05	0.989176
T22D2.1	2.33156e-05	0.989169
F43G6.8	2.34826e-05	0.989137
F37H8.2	2.35396e-05	0.989127
H24G06.1	2.37306e-05	0.989092
T07F12.1	2.37664e-05	0.989085
R10E12.1	2.38586e-05	0.989068
F27C8.2	2.38959e-05	0.989061
C54D2.5	2.39212e-05	0.989057
K10C3.4	2.4114e-05	0.989021
Y38H6C.16	2.42448e-05	0.988997
C27D6.4	2.42546e-05	0.988996
K09A9.3	2.42975e-05	0.988988
Y51H4A.17	2.43088e-05	0.988986
C33G8.12	2.43249e-05	0.988983
ZK256.1	2.45964e-05	0.988934
K07E3.1	2.46082e-05	0.988932
F42G8.5	2.46231e-05	0.988929
C17D12.1	2.47033e-05	0.988915
C04G6.4	2.47413e-05	0.988908
F31B12.1	2.47908e-05	0.988899
C01B7.4	2.48317e-05	0.988891
C39E9.10	2.48442e-05	0.988889
F09C6.11	2.48675e-05	0.988885
B0495.10	2.49202e-05	0.988876
C04C3.5	2.49564e-05	0.988869
C33D9.10	2.50057e-05	0.98886
F37H8.7	2.50077e-05	0.98886
C01C10.3	2.50241e-05	0.988857
R06A10.2	2.5064e-05	0.98885
C01H6.2	2.51019e-05	0.988843
W06H3.2	2.51067e-05	0.988842
Y59A8B.7	2.51503e-05	0.988835
T25G3.4	2.51537e-05	0.988834
D2013.6	2.51585e-05	0.988833
K07A1.9	2.51697e-05	0.988831
ZC506.1	2.51958e-05	0.988826
Y44A6D.3	2.53278e-05	0.988803
T04F8.6	2.53772e-05	0.988794
F20D1.4	2.53995e-05	0.98879
F10G7.10	2.54204e-05	0.988787
T10B9.8	2.54269e-05	0.988785
R01E6.7	2.54298e-05	0.988785
Y17D7B.3	2.54577e-05	0.98878
C06G3.6	2.54591e-05	0.98878
B0272.4	2.563e-05	0.98875
W05H9.1	2.56638e-05	0.988744
Y39E4B.12	2.57242e-05	0.988733
Y105E8B.8	2.58453e-05	0.988712
ZK836.2	2.6292e-05	0.988634
R10E4.1	2.63075e-05	0.988631
R13A1.2	2.63215e-05	0.988629
W07A12.6	2.67393e-05	0.988187
Y75B7AL.2	2.67981e-05	0.988547
K07E3.3	2.68156e-05	0.988544
C41G6.3	2.68451e-05	0.988539
F08D12.1	2.6884e-05	0.988532
K03B4.5	2.68915e-05	0.988531
H06I04.1	2.69712e-05	0.988517
T07D3.6	2.69943e-05	0.988513
F55A12.8	2.70444e-05	0.988505
Y71F9B.9	2.70487e-05	0.988504
T22E5.6	2.70672e-05	0.988501
F56D12.4	2.70949e-05	0.988496
Y39G10AR.22	2.70982e-05	0.988496
F40F9.5	2.72234e-05	0.98801
R10H10.5	2.72284e-05	0.988473
T23F11.4	2.72432e-05	0.988471
ZK370.3	2.72648e-05	0.988467
ZK643.10	2.72831e-05	0.988464
F55A8.2	2.73158e-05	0.988459
ZC449.3	2.73557e-05	0.988452
F54F2.1	2.73783e-05	0.988448
K09E9.2	2.74674e-05	0.988433
R12B2.6	2.75452e-05	0.98842
F58G4.3	2.75686e-05	0.988416
F33E2.2	2.76001e-05	0.988411
F54E7.1	2.76649e-05	0.9884
Y55B1AR.2	2.78852e-05	0.988363
C34C6.9	2.81484e-05	0.988319
F09E5.5	2.81626e-05	0.988316
C31C9.3	2.81653e-05	0.988316
F25H5.1	2.82075e-05	0.988309
Y39A1A.22	2.82151e-05	0.988308
Y47G6A.17	2.82644e-05	0.988299
F40F9.6	2.8405e-05	0.988276
ZC190.4	2.84655e-05	0.988266
W03H9.3	2.85129e-05	0.988258
K01A2.9	2.85585e-05	0.988251
C50H2.4	2.8576e-05	0.988248
R186.2	2.85781e-05	0.988248
T07A5.6	2.86856e-05	0.98823
F46B6.7	2.88939e-05	0.988196
Y38E10A.11	2.89291e-05	0.98819
C11G6.4	2.89868e-05	0.98818
Y71H2B.10	2.90011e-05	0.988178
Y48G1C.11	2.9023e-05	0.988175
Y116A8A.3	2.9059e-05	0.988169
C52B11.2	2.90647e-05	0.988168
C50C3.7	2.90883e-05	0.988164
Y17D7B.2	2.91259e-05	0.988158
Y62E10A.9	2.91412e-05	0.988155
ZK524.2	2.91422e-05	0.988155
T19H12.5	2.91922e-05	0.988147
K07A1.3	2.92544e-05	0.988137
H23L24.1	2.92558e-05	0.988137
T09A5.5	2.92834e-05	0.988132
F55A4.2	2.93153e-05	0.988127
F15E6.9	2.94304e-05	0.988108
C49H3.1	2.94499e-05	0.988105
Y71G10AR.4	2.94597e-05	0.988104
Y57G11C.31	2.94647e-05	0.988103
T02D1.3	2.95182e-05	0.988094
C35C5.4	2.98753e-05	0.988036
F22F4.3	3.01327e-05	0.987995
C07A12.1	3.01331e-05	0.987995
Y110A2AM.3	3.02014e-05	0.987984
Y48G8AL.13	3.02376e-05	0.987979
B0205.7	3.02532e-05	0.987976
F56H6.12	3.02817e-05	0.987971
Y17D7B.10	3.0439e-05	0.987946
C07A12.3	3.04578e-05	0.987943
Y116A8C.34	3.05588e-05	0.987927
C09G4.1	3.06654e-05	0.987911
C25E10.2	3.07416e-05	0.987899
C30F8.4	3.07884e-05	0.987891
F27C1.2	3.08052e-05	0.987889
C34C6.6	3.08374e-05	0.987883
R10E11.6	3.09222e-05	0.98787
F01E11.4	3.0936e-05	0.987868
W04B5.2	3.1059e-05	0.987849
F38B7.3	3.11781e-05	0.98783
T13H5.2	3.12697e-05	0.987816
Y65B4A.8	3.13007e-05	0.987811
C29F7.1	3.14668e-05	0.987785
F10D7.2	3.14888e-05	0.987781
R12B2.2	3.14946e-05	0.987781
Y53G8B.4	3.15213e-05	0.987776
T05A6.1	3.17003e-05	0.987749
C33E10.10	3.17956e-05	0.987734
K02B12.7	3.18161e-05	0.987731
Y32B12A.3	3.19014e-05	0.987717
E02H9.6	3.19058e-05	0.987717
ZC250.2	3.2041e-05	0.987696
B0478.1	3.20751e-05	0.987691
F08G12.1	3.21218e-05	0.987684
T01D3.2	3.21247e-05	0.987683
F58G11.2	3.21282e-05	0.987683
K11D9.2	3.21775e-05	0.987675
Y50E8A.16	3.22484e-05	0.987664
T04B8.5	3.23405e-05	0.98765
T10G3.1	3.2393e-05	0.987642
F09E8.2	3.23977e-05	0.987641
Y60A3A.5	3.25049e-05	0.987625
C18H9.2	3.25194e-05	0.987623
C15H11.9	3.25396e-05	0.98762
F46C5.6	3.25914e-05	0.987612
F10B5.4	3.26591e-05	0.987601
F08A8.5	3.2731e-05	0.98759
Y37E11B.1	3.2855e-05	0.987572
F02E9.2	3.29476e-05	0.987557
C06G3.5	3.29552e-05	0.987556
Y51F10.3	3.30426e-05	0.987543
R166.3	3.31151e-05	0.987532
F31D4.7	3.31165e-05	0.987532
C01G8.2	3.3123e-05	0.987531
T23B5.3	3.31535e-05	0.987526
F48B9.8	3.32275e-05	0.987515
C49C3.8	3.32421e-05	0.987513
B0331.1	3.32897e-05	0.987506
T12A2.2	3.34225e-05	0.987486
F33E2.10	3.34293e-05	0.987485
T11A5.6	3.34661e-05	0.987479
Y54E5B.2	3.34719e-05	0.987478
ZC247.2	3.35692e-05	0.987464
Y32F6B.3	3.357e-05	0.987464
W03A5.7	3.38966e-05	0.987415
C36F7.1	3.3906e-05	0.987414
ZK328.1	3.39452e-05	0.987408
B0212.5	3.40493e-05	0.987392
M02B7.5	3.41835e-05	0.987372
F21H7.14	3.44917e-05	0.987327
C50B6.8	3.45083e-05	0.987324
F46F11.3	3.4579e-05	0.987314
Y71H2AM.15	3.4642e-05	0.987305
F42A6.9	3.47421e-05	0.98729
AH9.7	3.47457e-05	0.987289
T23H4.2	3.47607e-05	0.987287
D1025.10	3.47986e-05	0.987282
F41H10.4	3.48275e-05	0.987277
R04B3.2	3.48375e-05	0.987276
Y38H6C.10	3.48949e-05	0.987268
F41E7.9	3.49736e-05	0.987256
F21H7.9	3.4999e-05	0.987252
F54B11.5	3.50573e-05	0.987244
H06O01.3	3.51624e-05	0.987229
C34E10.3	3.52455e-05	0.987216
C02B8.4	3.53098e-05	0.987207
F25B5.6	3.53486e-05	0.987201
C36F7.4	3.55521e-05	0.987172
C11H1.4	3.56736e-05	0.987154
T13G4.3	3.5759e-05	0.987142
ZK856.1	3.58076e-05	0.987135
C41G6.11	3.58359e-05	0.987131
Y61A9LA.12	3.58361e-05	0.987131
F25E2.4	3.59125e-05	0.98712
C24G6.8	3.59579e-05	0.987113
Y106G6E.4	3.60651e-05	0.987098
C25B8.8	3.61202e-05	0.98709
M02H5.3	3.61664e-05	0.987083
DC2.8	3.61996e-05	0.987079
Y52B11C.1	3.63262e-05	0.987061
T14B4.9	3.63541e-05	0.987057
Y56A3A.7	3.65083e-05	0.987035
T07A9.14	3.65584e-05	0.987028
Y116A8C.10	3.65796e-05	0.987024
T19A6.1	3.6632e-05	0.987017
F49H12.3	3.67314e-05	0.987003
Y55F3C.10	3.67357e-05	0.987002
Y17D7A.1	3.67452e-05	0.987001
Y41D4B.8	3.67952e-05	0.986994
C51E3.6	3.68161e-05	0.986991
F57B10.1	3.68819e-05	0.986982
F40H3.3	3.69917e-05	0.986966
W04D2.3	3.70929e-05	0.986952
C48B4.2	3.71299e-05	0.986947
K10G9.2	3.71518e-05	0.986943
C26D10.4	3.71628e-05	0.986942
T11G6.4	3.73266e-05	0.986919
T26C11.9	3.73431e-05	0.986917
R13F6.6	3.73784e-05	0.986912
M01E11.7	3.74309e-05	0.986904
B0228.6	3.75237e-05	0.986891
C29E6.2	3.7704e-05	0.986866
Y54G2A.17	3.77118e-05	0.986865
B0001.3	3.78535e-05	0.986845
Y54G11A.10	3.79737e-05	0.986828
Y38C1BA.1	3.8049e-05	0.986818
F53H8.2	3.80654e-05	0.986816
R11E3.5	3.81718e-05	0.986801
Y45F10D.7	3.81891e-05	0.986798
W09B12.1	3.82366e-05	0.986792
W07G9.2	3.83075e-05	0.986782
Y63D3A.5	3.83784e-05	0.986772
ZK809.9	3.84565e-05	0.986761
Y65B4A.3	3.84969e-05	0.986756
F26E4.2	3.85816e-05	0.986744
ZK867.2	3.86159e-05	0.986739
F13E9.11	3.8837e-05	0.986709
F30A10.1	3.88652e-05	0.986705
C10G8.5	3.88707e-05	0.986704
ZK973.11	3.90435e-05	0.986681
C15B12.6	3.90887e-05	0.986675
E02H1.1	3.90914e-05	0.986674
C05E4.13	3.92542e-05	0.986652
H13N06.5	3.9327e-05	0.986642
H12C20.3	3.94758e-05	0.986622
T04G9.4	3.94948e-05	0.986619
T18H9.6	3.96078e-05	0.986604
C30B5.9	3.96695e-05	0.986595
C54G10.3	3.96962e-05	0.986592
T12A7.5	4.0163e-05	0.986529
C41G7.9	4.03169e-05	0.986508
Y60A3A.1	4.03754e-05	0.9865
K01B6.4	4.03925e-05	0.986498
K07A1.8	4.04272e-05	0.986493
F21F3.5	4.0621e-05	0.986467
C47B2.7	4.07969e-05	0.986444
Y44A6C.1	4.10795e-05	0.986406
K05F1.6	4.11085e-05	0.986402
K10D2.6	4.12343e-05	0.986386
F07H5.2	4.1356e-05	0.98637
R06F6.9	4.14589e-05	0.986356
T13G4.7	4.1488e-05	0.986352
C37E2.5	4.16352e-05	0.986333
K02G10.6	4.16513e-05	0.986331
F22D3.6	4.16578e-05	0.98633
C04F6.5	4.1819e-05	0.986309
K08E3.4	4.21289e-05	0.986268
C53D6.6	4.21508e-05	0.986265
T19D12.7	4.22193e-05	0.986256
Y66D12A.24	4.22735e-05	0.986249
Y59A8B.8	4.22889e-05	0.986247
Y105E8A.20	4.23662e-05	0.986237
F01G12.6	4.25182e-05	0.986217
Y71H2AM.8	4.26845e-05	0.986196
M05D6.5	4.26975e-05	0.986194
F32B6.1	4.27602e-05	0.986186
B0564.10	4.28072e-05	0.98618
T23G7.2	4.28373e-05	0.986176
Y87G2A.3	4.28617e-05	0.986173
Y75B8A.1	4.2876e-05	0.986171
C06G3.9	4.31389e-05	0.986137
H12C20.2	4.32154e-05	0.986127
R166.4	4.33707e-05	0.986107
C04A11.4	4.33774e-05	0.986106
T08E11.4	4.33847e-05	0.986105
Y104H12A.1	4.34493e-05	0.986097
Y48C3A.5	4.35803e-05	0.98608
D2007.5	4.36014e-05	0.986077
C33A11.2	4.36245e-05	0.986075
H06O01.1	4.37339e-05	0.986061
R08D7.6	4.3767e-05	0.986056
Y53H1A.1	4.37693e-05	0.986056
M01D7.2	4.39521e-05	0.986033
Y51H7C.11	4.4199e-05	0.986001
T21C9.12	4.44165e-05	0.985974
EEED8.10	4.44345e-05	0.985971
Y47D9A.1	4.47102e-05	0.985937
F59B1.8	4.47104e-05	0.985936
F26F4.7	4.48467e-05	0.985919
ZK1251.9	4.48884e-05	0.985914
Y39G10AR.3	4.49798e-05	0.985903
Y42H9AR.3	4.50817e-05	0.98589
F32A6.4	4.51448e-05	0.985882
F45F2.1	4.5188e-05	0.985876
K11D2.1	4.52093e-05	0.985874
Y37E11B.2	4.53133e-05	0.985861
F52B10.3	4.55128e-05	0.985836
F10G7.9	4.57522e-05	0.985806
F57F5.2	4.58079e-05	0.985799
C50C3.9	4.58674e-05	0.985792
JC8.10	4.59369e-05	0.985783
C06E4.2	4.59575e-05	0.98578
ZK430.1	4.59624e-05	0.98578
Y6B3B.5	4.59709e-05	0.985779
R02D3.1	4.62656e-05	0.985742
F38E11.3	4.65076e-05	0.985712
C55B6.2	4.66318e-05	0.985697
C16C10.8	4.6762e-05	0.985681
C44C1.1	4.68362e-05	0.985672
ZK829.6	4.68878e-05	0.985666
C16C10.5	4.69653e-05	0.985656
Y75B8A.29	4.71597e-05	0.985632
F43C9.4	4.75216e-05	0.985588
Y37H9A.3	4.75995e-05	0.985579
W02B3.2	4.76336e-05	0.985575
F31D5.3	4.78196e-05	0.985054
T05E12.1	4.79405e-05	0.985537
F21F12.1	4.79445e-05	0.985537
K11H12.11	4.81851e-05	0.985508
F28H1.3	4.83214e-05	0.985491
H05C05.2	4.83356e-05	0.98549
ZK54.1	4.84002e-05	0.985482
E01G4.1	4.84757e-05	0.985473
F55F1.3	4.85029e-05	0.985469
F13D2.4	4.86588e-05	0.985451
Y79H2A.11	4.86714e-05	0.985449
Y54E2A.3	4.86967e-05	0.985446
F45H10.1	4.87254e-05	0.985443
W07G1.1	4.88207e-05	0.985431
Y48A6B.8	4.88383e-05	0.985429
F10C1.2	4.88567e-05	0.985427
ZC168.2	4.89251e-05	0.985419
C36E6.2	4.8936e-05	0.985418
C07B5.4	4.90325e-05	0.985406
K09C8.5	4.90532e-05	0.985404
K10C8.3	4.90787e-05	0.985401
C49C3.15	4.91469e-05	0.985392
C49F8.2	4.92221e-05	0.985383
T06E6.1	4.92847e-05	0.985376
T02C12.1	4.95485e-05	0.985345
T12E12.1	4.97454e-05	0.985321
R08C7.2	4.9748e-05	0.985321
C24H12.4	4.98145e-05	0.985313
F56A11.3	4.98543e-05	0.985308
C18A3.4	5.00719e-05	0.985283
M04F3.2	5.01204e-05	0.985277
F29C12.6	5.01682e-05	0.985271
W10C8.1	5.05254e-05	0.985229
C33H5.9	5.05351e-05	0.985228
F59D6.1	5.10793e-05	0.985165
C18H9.3	5.12538e-05	0.985144
C03C10.1	5.13186e-05	0.985137
K10C3.3	5.13983e-05	0.985127
T03G11.1	5.14139e-05	0.985126
K09H11.1	5.14438e-05	0.985122
F57B7.2	5.15499e-05	0.98511
T16G1.9	5.16876e-05	0.985094
Y57G7A.12	5.18188e-05	0.985079
Y119C1B.10	5.20156e-05	0.985056
R74.1	5.21256e-05	0.985043
M02B7.3	5.23232e-05	0.985021
T27A10.5	5.23575e-05	0.985017
R12H7.1	5.26107e-05	0.984988
F39B2.8	5.26289e-05	0.984986
F36D1.1	5.26979e-05	0.984978
Y104H12D.3	5.26998e-05	0.984977
C15C7.2	5.29751e-05	0.984946
C02F5.3	5.30758e-05	0.984935
C07F11.1	5.32426e-05	0.984916
K07E3.7	5.33197e-05	0.984907
C06A6.5	5.33267e-05	0.984906
F54C9.11	5.36856e-05	0.984865
ZK593.5	5.38049e-05	0.984852
F44B9.4	5.38748e-05	0.984844
Y41G9A.4	5.38848e-05	0.984843
K09B11.2	5.41904e-05	0.984808
C24B5.4	5.41927e-05	0.984808
F54C8.7	5.4243e-05	0.984802
Y18D10A.6	5.42554e-05	0.984801
Y73C8B.2	5.43886e-05	0.984786
F35H12.4	5.44747e-05	0.984776
T07H6.4	5.44876e-05	0.984775
ZK637.1	5.46634e-05	0.984755
B0261.8	5.46799e-05	0.984753
C12D5.7	5.48518e-05	0.984734
C01B7.1	5.49356e-05	0.984725
F28B4.1	5.51449e-05	0.984702
Y48C3A.7	5.55189e-05	0.98466
K10C9.8	5.5647e-05	0.984646
C14H10.3	5.5927e-05	0.984615
T12C9.3	5.59391e-05	0.984613
D2024.6	5.5953e-05	0.984612
T27F2.2	5.60662e-05	0.984599
ZK180.3	5.63271e-05	0.984571
C24A1.3	5.64809e-05	0.984554
ZK662.3	5.6716e-05	0.984528
Y71H9A.1	5.68815e-05	0.98451
F47B7.2	5.7007e-05	0.984496
T19E7.6	5.70087e-05	0.984496
R01B10.1	5.70274e-05	0.984494
T15H9.7	5.70532e-05	0.984491
F52C9.1	5.72142e-05	0.984474
ZK858.5	5.72306e-05	0.984472
F16F9.1	5.72574e-05	0.984469
Y39B6A.14	5.73202e-05	0.984462
Y102A5C.21	5.73576e-05	0.984458
C47C12.6	5.74016e-05	0.984453
ZK1053.3	5.74068e-05	0.984453
F45E10.1	5.74882e-05	0.984444
C34G6.1	5.77839e-05	0.984412
Y119D3B.12	5.78048e-05	0.98441
M03F4.7	5.7822e-05	0.984408
F23H11.2	5.80873e-05	0.984379
F56D1.2	5.81425e-05	0.984373
F37A8.5	5.82732e-05	0.984359
Y38C1AB.4	5.83029e-05	0.984356
Y40H4A.1	5.84161e-05	0.984344
F22F7.5	5.84328e-05	0.984342
F56A8.9	5.85325e-05	0.984331
T25G12.2	5.88771e-05	0.984294
T21H3.3	5.88787e-05	0.984294
B0303.7	5.89123e-05	0.98429
C46F11.5	5.89149e-05	0.98429
Y34B4A.8	5.89921e-05	0.984282
T23F2.2	5.91128e-05	0.984269
T27B7.2	5.92256e-05	0.984257
C54H2.5	5.94185e-05	0.984236
Y73B6BL.7	5.96114e-05	0.984216
T06C12.10	5.96124e-05	0.984216
R07E4.4	5.96459e-05	0.984212
ZK1055.5	5.97376e-05	0.984202
F58G1.7	5.97599e-05	0.9842
F19B10.4	5.99987e-05	0.984175
F22F7.2	6.00909e-05	0.984165
F13G3.6	6.0177e-05	0.984156
ZC487.4	6.02823e-05	0.984145
Y75B8A.4	6.03456e-05	0.984138
C27D11.1	6.03552e-05	0.984137
T05B11.6	6.03761e-05	0.984135
Y61A9LA.10	6.03866e-05	0.984134
Y45F10B.10	6.04734e-05	0.984125
R04E5.8	6.05173e-05	0.98412
C17C3.3	6.05782e-05	0.984114
Y95B8A.10	6.06943e-05	0.984101
F33A8.3	6.07347e-05	0.984097
F53A3.1	6.08184e-05	0.984088
F28D1.1	6.08224e-05	0.984088
C15C8.5	6.08244e-05	0.984088
C41G6.15	6.08657e-05	0.984083
F08G2.4	6.09029e-05	0.984079
ZK270.2	6.09102e-05	0.984079
T07G12.8	6.10583e-05	0.984063
R10E12.2	6.11381e-05	0.984055
T20D3.11	6.13509e-05	0.984032
W09D6.5	6.15925e-05	0.984007
Y18H1A.2	6.16561e-05	0.984001
R10E11.7	6.16841e-05	0.983998
C13C4.3	6.1814e-05	0.983984
K11D12.3	6.18255e-05	0.983983
ZK637.3	6.18542e-05	0.98398
C54E4.2	6.19121e-05	0.983974
C31E10.8	6.20652e-05	0.983958
C47E12.13	6.21313e-05	0.983951
Y71G12A.2	6.2726e-05	0.98389
ZK930.1	6.30359e-05	0.983858
F09G2.2	6.31455e-05	0.983847
Y71D11A.3	6.34206e-05	0.983818
T22H2.3	6.34286e-05	0.983818
T01D1.5	6.34362e-05	0.983817
C45G9.14	6.36905e-05	0.983791
F32H2.9	6.37248e-05	0.983787
C06E7.3	6.37756e-05	0.983782
Y113G7A.3	6.42739e-05	0.983731
M04F3.5	6.42868e-05	0.98373
T17E9.2	6.43735e-05	0.983721
T25F10.5	6.44876e-05	0.98371
B0001.5	6.45625e-05	0.983702
R05G6.10	6.48203e-05	0.983676
F40F4.5	6.48983e-05	0.983668
F22B5.2	6.50639e-05	0.983651
F13B10.1	6.51015e-05	0.983648
F12B6.1	6.51921e-05	0.983638
T09A12.2	6.54305e-05	0.983615
Y51H7C.5	6.54564e-05	0.983612
R08E5.2	6.54622e-05	0.983611
C07G3.5	6.54829e-05	0.983609
Y87G2A.13	6.55719e-05	0.9836
R04F11.4	6.55834e-05	0.983599
K07C11.4	6.5587e-05	0.983599
Y17G7B.9	6.55943e-05	0.983598
F12E12.12	6.58146e-05	0.983576
F20D12.6	6.60789e-05	0.98355
Y45F10A.3	6.63108e-05	0.983526
R74.6	6.63724e-05	0.98352
Y71F9AL.9	6.64541e-05	0.983512
T20F10.5	6.65076e-05	0.983507
R01B10.5	6.65699e-05	0.983501
C54D1.3	6.66554e-05	0.983492
Y57G11C.11	6.69331e-05	0.983464
Y87G2A.17	6.69684e-05	0.983461
T05C1.5	6.70675e-05	0.983451
F58F9.7	6.72651e-05	0.983432
C03A7.11	6.7326e-05	0.983426
F54D5.15	6.73358e-05	0.983425
F26D2.15	6.74102e-05	0.983417
T18D3.6	6.74238e-05	0.983416
C05D11.12	6.76271e-05	0.983396
Y37A1C.1	6.7669e-05	0.983392
F44G4.1	6.77059e-05	0.983388
VC5.6	6.79742e-05	0.983362
C14F11.7	6.80113e-05	0.983358
F46C3.3	6.80351e-05	0.983356
ZK757.4	6.80511e-05	0.983354
Y15E3A.1	6.81402e-05	0.983345
B0228.5	6.8321e-05	0.983328
Y38C1AA.1	6.86035e-05	0.9833
W07A8.3	6.86412e-05	0.983296
Y38C1AA.5	6.8661e-05	0.983294
T28F4.1	6.86639e-05	0.983294
F47A4.3	6.86869e-05	0.983292
R05C11.3	6.87488e-05	0.983286
F46H6.2	6.87545e-05	0.983285
R07E3.5	6.90603e-05	0.983255
F25E5.1	6.91053e-05	0.983251
C02E7.4	6.92119e-05	0.983241
Y69A2AR.2	6.94827e-05	0.983214
F41C3.6	6.95643e-05	0.983207
T27E4.1	6.95687e-05	0.983206
H01M10.1	7.00861e-05	0.983156
F23B12.7	7.01325e-05	0.983152
R17.3	7.01607e-05	0.983149
F54F11.2	7.02458e-05	0.983141
F56C9.1	7.03497e-05	0.983131
C18B10.7	7.03671e-05	0.983129
[truncated: 18,365 more rows]

## Sheet: Sheet 3
List of genes within cluster 1 from the clustering analysis of cilia-related expression patterns.
Best P value	Sequence Name	Gene Public Name	Function	Cildb hits	Cildb organisms	Blacque et al. X-box (bp upstream)	Efimenko et al. X-box (bp upstream)	Wormbase Brief Description	GO Term Info (merged)	RNAi Info (merged)	Expression Info (merged)
9.31728e-10	ZC64.4	lim-4	Chemosensory neuron differentiation	2	1	1121	0	lim-4 encodes a LIM homeodomain protein homologous to murine Lhx6 and L3/Lhx7, and to Drosophila ARROWHEAD; LIM-4 is required for differentiation of AWB chemosensory neurons, for several but not all aspects of RID motor neuron differentiation, expression of ser-2, repulsion from chemosensory repellants, SAA neurite outgrowth, and normal locomotion and head foraging; lim-4 is expressed in AWB, RID…	[GO:0001708] BIOLOGICAL_PROCESS cell fate specification (IMP) via [WBPaper00003593] Sagasti A et al. (1999) | [GO:0006355] BIOLOGICAL_PROCESS regulation of transcription, DNA-dependent (IDA) via [WBPaper00003593] Sagasti A et al. (1999) | [GO:0006355] BIOLOGICAL_PROCESS regulation of transcription, DNA-dependent (IEA) | [GO:0005623] CELLULAR_COMPONENT cell (IDA) via [WBPaper00003593] Sagasti A et…	[WBRNAi00059017] cenix:57-c9 targets lim-4 no observed phenotype (Sonnichsen B et.al. 2005) | [WBRNAi00021755] JA:ZC64.4 targets lim-4 no observed phenotype (Kamath RS et.al. 2003)	[Chronogram919] | [Chronogram1336] | [Expr1334] In larvae and adults, lim-4::GFP expression was confined to neurons in the worm's anterior ganglia; embryonic expression was not examined in detail. Expression from both transgenes was observed in the AWB neurons but not in other sensory neurons. lim-4::GFP1 was also expressed in one RME motor neuron (RMEV), two RMD motor neurons (RMDL and RMDR), an…
1.92142e-09	F53C11.6	twk-32	Potassium channel	0	0	0	0		[GO:0005267] MOLECULAR_FUNCTION potassium channel activity (IEA) | [GO:0006813] BIOLOGICAL_PROCESS potassium ion transport (IEA) | [GO:0016020] CELLULAR_COMPONENT membrane (IEA) | [GO:0016021] CELLULAR_COMPONENT integral to membrane (IEA)	[WBRNAi00015491] JA:F53C11.6 targets twk-32 no observed phenotype (Kamath RS et.al. 2003) | [WBRNAi00048104] cenix:41-c4 targets twk-32 no observed phenotype (Sonnichsen B et.al. 2005)	[Expr1375] Subset of interneurons.
2.26844e-09	ZK520.3	dyf-2	IFT	11	6	152	0	dyf-2 encodes an ortholog of human WDR19; DYF-2 associates with intraflagellar transport (IFT) particle complex B in sensory cilia, and is required for normal assembly and motion of IFT structures, including complex A particles; consequently, DYF-2 is also required for normal cilial structure and chemosensation; dyf-2 expression is regulated by DAF-19; dyf-2 mutants are longer-lived than normal; …	[GO:0042048] BIOLOGICAL_PROCESS olfactory behavior (IMP) via [WBPaper00028470] Efimenko E et al. (2006) | [GO:0006935] BIOLOGICAL_PROCESS chemotaxis (IMP) via [WBPaper00028470] Efimenko E et al. (2006) | [GO:0007635] BIOLOGICAL_PROCESS chemosensory behavior (IMP) via [WBPaper00028470] Efimenko E et al. (2006) | [GO:0031513] CELLULAR_COMPONENT nonmotile primary cilium (IDA) via [WBPaper00028470] E…	[WBRNAi00006954] TH:334G5 targets dyf-2 no observed phenotype (Gonczy P et.al. 2000) | [WBRNAi00059484] cenix:324-g1 targets dyf-2 no observed phenotype (Sonnichsen B et.al. 2005) | [WBRNAi00009473] JA:ZK520.1 targets dyf-2 slow growth (Kamath RS et.al. 2003) | [WBRNAi00022044] JA:ZK520.3 targets dyf-2 no observed phenotype (Kamath RS et.al. 2003) | [WBRNAi00064112] targets dyf-2 spontaneous muta…	[Chronogram749] | [Expr4204] dyf-2::gfp expression was observed in only a subset of the ciliated sensory neuron (CSN) class in the worm. GFP signal was observed in seven out of twelve neurons of the amphids, including ASH, ASI, ASJ, ASK, ADL (ciliated neurons that fill with the fluorescent dye DiI) plus two hitherto unidentified amphid neurons. In addition, GFP expression was observed in the phas…
5.75898e-09	ZK328.7		IFT	10	5	88	0		[GO:0005488] MOLECULAR_FUNCTION binding (IEA)	[WBRNAi00059343] cenix:304-d3 targets ZK328.7 no observed phenotype (Sonnichsen B et.al. 2005) | [WBRNAi00021954] JA:ZK328.7 targets ZK328.7 no observed phenotype (Kamath RS et.al. 2003) | [WBRNAi00005325] TH:304D3 targets ZK328.7 no observed phenotype (Gonczy P et.al. 2000) | [WBRNAi00059342] cenix:304-e3 targets ZK328.7 no observed phenotype (Sonnichsen B et.al. 2005) | [WBRNAi00014703] JA:F40H…
7.50465e-09	M04C9.5	dyf-5	IFT-kinase	9	4	978	980	dyf-5 encodes a putative MAP kinase orthologous to human MAK/ICK (OMIM:154235), Chlamydomonas reinhardtii LF4, and Leishmania mexicana MPK9; DYF-5 negatively regulates cilial length, restricts KAP-1 to middle ciliary segments, is required for normal localization of six IFT components, and is required for OSM-3 to comigrate normally with IFT particles; DYF-5 is also required for dye-filling of amp…	[GO:0004707] MOLECULAR_FUNCTION MAP kinase activity (ISS) via [WBPaper00029264] Burghoorn J et al. (2007) | [GO:0004674] MOLECULAR_FUNCTION protein serine/threonine kinase activity (ISS) via [WBPaper00029264] Burghoorn J et al. (2007) | [GO:0004674] MOLECULAR_FUNCTION protein serine/threonine kinase activity (IEA) | [GO:0005524] MOLECULAR_FUNCTION ATP binding (ISS) via [WBPaper00029264] Burghoorn…	[WBRNAi00050902] cenix:27-h9 targets dyf-5 no observed phenotype (Sonnichsen B et.al. 2005) | [WBRNAi00004031] JA:M04C9.5 targets dyf-5 no observed phenotype (Fraser AG et.al. 2000) | [WBRNAi00075965] targets dyf-5 no observed phenotype (Alper S et.al. 2008)	[Chronogram295] | [Expr4591] The full-length dyf-5::gfp construct showed weak GFP expression in many neurons in the head, including amphid and labial sensory neurons and three pairs of neurons in the tail, including the phasmid sensory neurons. In addition, expression was observed in many cells in the male tail. | [Expr4592] The full-length dyf-5::gfp construct (see Expr4591) showed weak GFP expr…
7.50465e-09	C02H7.1	dyf-11	IFT	6	3	194	196	dyf-11 encodes a conserved protein orthologous to the human microtubule-binding protein MIP-T3 and that contains a lysine-rich region and a C-terminal coiled-coil domain present in a number of intraflagellar transport (IFT) complex B proteins; DYF-11 activity is required continuously in sensory neurons for formation of medial and distal ciliary segments and thus, for normal sensory cilium morphol…	[GO:0006935] BIOLOGICAL_PROCESS chemotaxis (IMP) via [WBPaper00031483] Bacaj T et al. (2008) | [GO:0035058] BIOLOGICAL_PROCESS sensory cilium assembly (IMP) via [WBPaper00031483] Bacaj T et al. (2008) | [GO:0006972] BIOLOGICAL_PROCESS hyperosmotic response (IMP) via [WBPaper00031483] Bacaj T et al. (2008) | [GO:0043053] BIOLOGICAL_PROCESS dauer entry (IMP) via [WBPaper00031483] Bacaj T et al. (20…	[WBRNAi00028367] MV_SV:mv_C02H7.1 targets dyf-11 no observed phenotype (Rual JF et.al. 2004) | [WBRNAi00039465] cenix:104-e11 targets dyf-11 no observed phenotype (Sonnichsen B et.al. 2005)	[Chronogram1471] | [Expr3172] Expressed in ADF, ADL, AFD, ASG, ASH, ASI, ASJ, ASK, AWB, PHA, PHB, URX. | [Expr4636] Expressed exclusively within ciliated cells. | [Expr5115] Larval Expression: Nervous System; head neurons; amphids; tail neurons; phasmids; | [Expr5115] Adult Expression: Nervous System; head neurons; amphids; tail neurons; phasmids; | [Expr5116] Larval Expression: intestine; Nervou…
7.69671e-09	F45B8.4	pag-3	Touch neurons	1	1	0	0	pag-3 encodes a C2H2 zinc-finger protein orthologous to Drosophila SENSELESS, and to human GFI1 (OMIM:600871, mutated in neutropenia) and GFI1B (OMIM:604383); pag-3 is expressed in neurons (touch receptors, BDU interneurons, ventral cord motor neurons, and others); PAG-3 is required to repress the touch neuron-specific genes mec-4 and mec-7 in BDU neurons, but since this repression does not occur…	[GO:0043066] BIOLOGICAL_PROCESS negative regulation of apoptosis (IMP) via [WBPaper00005229] Cameron S et al. (2002) | [GO:0043066] BIOLOGICAL_PROCESS negative regulation of apoptosis (IGI) via [WBPaper00005229] Cameron S et al. (2002) | [GO:0045664] BIOLOGICAL_PROCESS regulation of neuron differentiation (IMP) via [WBPaper00005229] Cameron S et al. (2002) | [GO:0014018] BIOLOGICAL_PROCESS neurob…	[WBRNAi00027820] MV_SV:mv_AAC47234 targets pag-3 no observed phenotype (Rual JF et.al. 2004) | [WBRNAi00047348] cenix:104-h6 targets pag-3 no observed phenotype (Sonnichsen B et.al. 2005)	[Expr521] Expression in touch-sensitive neurons, motor neurons, and interneurons which starts in the 2-fold embryo and disappears by L3. Sporadic expression seen in retrovesicular ganglion at L1. Expressed in ALM, PLM and BDU cells at 2-fold embryo, L1 and L2. In AVM, PVM cells at L1 and L2. Expressed in ventral cord motor neurons VA2-VA12, VB1-VB11, AVF cells, and precursors at L1 and L2. | [Exp…
8.63678e-09	F23B2.4	daf-10	IFT	7	5	0	0	daf-10 encodes a WD- and WAA-repeat containing protein that is the C. elegans ortholog of intraflagellar transport (IFT) complex A component IFT122; daf-10 activity is required for intraflagellar transport and thus for proper development of amphid and phasmid neurons, dauer development, chemotaxis, and normal lifespan; a DAF-10::GFP fusion protein undergoes both anterograde and retrograde intrafl…	[GO:0046626] BIOLOGICAL_PROCESS regulation of insulin receptor signaling pathway (IGI) via [WBPaper00004702] Lin K et al. (2001) | [GO:0035058] BIOLOGICAL_PROCESS sensory cilium assembly (IMP) via [WBPaper00027360] Bell LR et al. (2006) | [GO:0042221] BIOLOGICAL_PROCESS response to chemical stimulus (IMP) via [WBPaper00000316] Riddle DL (1977) | [GO:0043053] BIOLOGICAL_PROCESS dauer entry (IMP) v…	[WBRNAi00045391] cenix:161-a1 targets daf-10, 21ur-9145 no observed phenotype (Sonnichsen B et.al. 2005) | [WBRNAi00013805] JA:F23B2.4 targets daf-10, 21ur-9145 no observed phenotype (Kamath RS et.al. 2003)
8.63678e-09	C48B6.8	bbs-9	BBS	5	2	80	82	bbs-9 is orthologous to the human parathyroid hormone-responsive B1 gene, also known as BBS9; bbs-9 apart from being required for proper cilium morphology and function, is also required, similar to bbs-1, bbs-5, and bbs-8, for the regulation of insulin release from sensory neurons; bbs-9 mutants exhibit an increased secretion of insulin, daf-7, a neurally expressed TGF-beta ligand, and flp-21, a …		[WBRNAi00042727] cenix:84-h2 targets bbs-9 no observed phenotype (Sonnichsen B et.al. 2005) | [WBRNAi00003191] JA:C48B6.8 targets bbs-9 no observed phenotype (Fraser AG et.al. 2000)
8.74046e-09	Y105E8A.5	bbs-1	BBS	7	5	98	100	bbs-1 encodes the C. elegans ortholog of human BBS1, a protein containing a predicted beta-propeller domain; bbs-1 is a component of and is required for proper intraflagellar transport (IFT); bbs-1 acts in ciliated neurons in a pathway along with kat-1/3-ketoacyl-coA thiolase, tub-1/tubby and other genes involved in ciliary structure and function to regulate fat storage, as such, bbs-1 affects bo…	[GO:0035085] CELLULAR_COMPONENT cilium axoneme (IDA) via [WBPaper00024240] Blacque OE et al. (2004)	[WBRNAi00055232] cenix:154-d6 targets bbs-1 no observed phenotype (Sonnichsen B et.al. 2005) | [WBRNAi00036497] MV_SV:mv_Y105E8E.c targets bbs-1 no observed phenotype (Rual JF et.al. 2004)	[Chronogram544] | [Chronogram1436] | [Expr3403] | [Expr3723] Expression in hermaphrodites was most prominent in the head region (amphid and inner/outer labial neurons), in the tail region (in both phasmid neurons), and in the mid-body ciliated neuronal cell PDE. Strong GFP signals were also detected in the male tail-ray neurons, all of which are ciliated. GFP expression was not detected in non-ci…
8.74046e-09	Y37E3.5	arl-13	Ciliary - RAB	4	3	114	116	arl-13 encodes the ortholog of human Arl13b which encodes the small ciliary G protein, adenosine diphosphate ribosylation factor-like protein; arl-13 is required for normal ciliary morphology and function and intraflagellar transport (IFT), arl-13 functions with the small GTPase, arl-3 for the stability of the IFT complex; arl-13 also interacts genetically with IFT-related genes like nphp-4, klp-…	[GO:0004871] MOLECULAR_FUNCTION signal transducer activity (IEA) | [GO:0007186] BIOLOGICAL_PROCESS G-protein coupled receptor protein signaling pathway (IEA) | [GO:0019001] MOLECULAR_FUNCTION guanyl nucleotide binding (IEA) | [GO:0005525] MOLECULAR_FUNCTION GTP binding (IEA) | [GO:0005622] CELLULAR_COMPONENT intracellular (IEA) | [GO:0006886] BIOLOGICAL_PROCESS intracellular protein transport (IE…	[WBRNAi00055938] cenix:151-a6 targets arl-13, Y37E3.26 no observed phenotype (Sonnichsen B et.al. 2005)	[Chronogram1054] | [Expr3037] The 5' untranslated region directed expression to a small subset of sensory cells that are ciliated. GFP signal was observed in the multiple ciliated amphid neurons in the head and both ciliated phasmid neurons (PHA and PHB) in the tail. Expression was also detected in other ciliated sensory neurons, including the inner and outer labial neurons and male tail ray neur…
1.08003e-08	F38G1.1	che-2	IFT	14	7	129	131	che-2 encodes a protein that contains G-protein beta-like WD-40 repeats that affects chemotaxis, dauer formation, and longevity; expressed in the cilia of most ciliated sensory neurons, some head neurons, and male tail rays.	[GO:0042384] BIOLOGICAL_PROCESS cilium assembly (IMP) via [WBPaper00003761] Fujiwara M et al. (1999) | [GO:0040024] BIOLOGICAL_PROCESS dauer larval development (IGI) via [WBPaper00004963] Murakami M et al. (2001) | [GO:0006935] BIOLOGICAL_PROCESS chemotaxis (IMP) via [WBPaper00003464] Sambongi Y et al. (1999) | [GO:0030512] BIOLOGICAL_PROCESS negative regulation of transforming growth factor beta…	[WBRNAi00014580] JA:F38G1.1 targets che-2 no observed phenotype (Kamath RS et.al. 2003) | [WBRNAi00067404] targets che-2 slow growth (Byrne AB et.al. 2008) | [WBRNAi00046733] cenix:53-c10 targets che-2 no observed phenotype (Sonnichsen B et.al. 2005) | [WBRNAi00067940] targets che-2 slow growth (Byrne AB et.al. 2008) | [WBRNAi00068042] targets che-2 slow growth (Byrne AB et.al. 2008)	[Expr1157] Most of the GFP produced from pCHE-2::GFP3 was localized at the cilia of most ciliated sensory neurons. This could be seen most clearly in amphid sensory neurons, whose cilia are fasciculated. The processes and cell bodies showed only faint fluorescence, and the nuclei were not fluorescent. The che-2::GFP transgenics pCHE-2::GFP1 and pCHE-2::GFP2 first expressed GFP in some head neuron…
1.08003e-08	R31.3	osm-6	IFT	11	5	99	100	osm-6 encodes a novel protein that is orthologous to the IFT52 component of the intraflagellar transport particle; osm-6 activity is required cell autonomously for proper sensory cilium structure and thus for normal ciliated sensory neuron function; OSM-6 is a component of the intraflagellar transport particle subcomplex B, and OSM-6::GFP reporter fusions are expressed exclusively in ciliated sen…	[GO:0006970] BIOLOGICAL_PROCESS response to osmotic stress (IMP) via [WBPaper00000082] Culotti JG et al. (1978) | [GO:0006935] BIOLOGICAL_PROCESS chemotaxis (IMP) via [WBPaper00000932] Perkins LA et al. (1986) | [GO:0050954] BIOLOGICAL_PROCESS sensory perception of mechanical stimulus (IMP) via [WBPaper00001705] Kaplan JM et al. (1993) | [GO:0043025] CELLULAR_COMPONENT cell soma (IDA) via [WBPape…	[WBRNAi00067495] targets osm-6 slow growth (Byrne AB et.al. 2008) | [WBRNAi00034959] MV_SV:mv_R31.3 targets osm-6 no observed phenotype (Rual JF et.al. 2004) | [WBRNAi00065897] targets osm-6 amphid phasmid morphology variant (Esposito G et.al. 2007) | [WBRNAi00065898] targets osm-6 amphid phasmid morphology variant (Esposito G et.al. 2007) | [WBRNAi00017901] JA:R31.3 targets osm-6 no observed phe…	[Expr507] Expressed in 56 cells in the hermaphrodite: the 24 amphid neurons, twelve inner labial neurons, six outer labial neurons, four CEP cells, two ADE cells, four phasmid cells in all stages from late embryo through adult; AQR and PQR at L1 through adult PDE cells at L2 through adult. Additional expression in male-specific cells: CEM cells and male tail sensory cells. | [Expr3028] KAP::GFP, …
1.21335e-08	C40H5.5	ttx-3	Interneuron differentiation	2	1	784	0	ttx-3 encodes a LIM homeodomain protein required for functions of the interneuron AIY, including thermosensory behavior and olfactory learning.	[GO:0008355] BIOLOGICAL_PROCESS olfactory learning (IMP) via [WBPaper00026662] Remy JJ et al. (2005) | [GO:0043052] BIOLOGICAL_PROCESS thermotaxis (IMP) via [WBPaper00002876] Hobert O et al. (1997) | [GO:0043052] BIOLOGICAL_PROCESS thermotaxis (IGI) via [WBPaper00005148] Kuhara A et al. (2002) | [GO:0045449] BIOLOGICAL_PROCESS regulation of transcription (ISS) via [WBPaper00002876] Hobert O et al…	[WBRNAi00011825] JA:C40H5.5 targets ttx-3 no observed phenotype (Kamath RS et.al. 2003) | [WBRNAi00064325] targets ttx-3 reduced brood size (Suzuki Y et.al. 2005) | [WBRNAi00067793] targets ttx-3 slow growth (Byrne AB et.al. 2008) | [WBRNAi00042268] cenix:84-g3 targets ttx-3 no observed phenotype (Sonnichsen B et.al. 2005)	[Expr1352] Expression of this reporter gene construct is restricted to several head neurons throughout larval and adult stages. The AIY interneuron class consistently expresses the reporter gene; slightly weaker but still very consistent expression is also observed in the AIA interneuron class and less consistent and weaker expression can be observed in the ADL and ASI sensory classes as well as …
1.23654e-08	Y11D7A.4	rab-28	Cone-rod dystrophy	2	2	0	0	rab-28 encodes a small GTPase homologous to the Rab GTPases that function in endocytosis, membrane fusion, and vesicular trafficking events; the precise biological role and expression pattern of rab-28 are not yet known.	[GO:0005525] MOLECULAR_FUNCTION GTP binding (IEA) | [GO:0007264] BIOLOGICAL_PROCESS small GTPase mediated signal transduction (IEA) | [GO:0003924] MOLECULAR_FUNCTION GTPase activity (IEA) | [GO:0005515] MOLECULAR_FUNCTION protein binding (IEA) | [GO:0006886] BIOLOGICAL_PROCESS intracellular protein transport (IEA) | [GO:0006913] BIOLOGICAL_PROCESS nucleocytoplasmic transport (IEA) | [GO:0007165] …	[WBRNAi00036642] MV_SV:mv_Y11D7A.4 targets rab-28 no observed phenotype (Rual JF et.al. 2004) | [WBRNAi00055539] cenix:91-a1 targets rab-28 no observed phenotype (Sonnichsen B et.al. 2005) | [WBRNAi00020050] JA:Y11D7A.4 targets rab-28 no observed phenotype (Kamath RS et.al. 2003)
1.32623e-08	F54C1.5	dyf-1	IFT-regulator	15	6	105	0	dyf-1 encodes a ciliary protein, belonging to a conserved but unfamiliar protein family, specifically required for the kinesin OSM-3 to dock onto and move intraflagellar transport (IFT) particles; DYF-1 affects development of the amphid and phasmid neurons, chemotaxis, and dauer formation; DYF-1 function is downstream of BBS-8, which is required for IFT particles to stably bind both kinesin-II an…	[GO:0005488] MOLECULAR_FUNCTION binding (IEA)	[WBRNAi00032747] MV_SV:mv_F54C1.5 targets dyf-1 no observed phenotype (Rual JF et.al. 2004) | [WBRNAi00003766] JA:F54C1.5 targets dyf-1 no observed phenotype (Fraser AG et.al. 2000) | [WBRNAi00048247] cenix:34-g12 targets dyf-1 no observed phenotype (Sonnichsen B et.al. 2005)	[Expr3700] | [Expr3731] Expressed in most amphid, both phasmid, and several labial-quadrant neurons.
1.32623e-08	Y41G9A.1	osm-5	IFT	14	6	114	116	osm-5 encodes the ortholog of the murine polycystic kidney disease gene Tg737 (which encodes the protein Polaris) and human IFT88; osm-5 is required for the proper morphology of the cilia of chemosensory neurons and is involved in intraflagellar transport; the abnormalities in cilia structure in osm-5 mutants lead to defects in several processes like osmotic avoidance, chemotaxis, dauer formation…	[GO:0035058] BIOLOGICAL_PROCESS sensory cilium assembly (IMP) via [WBPaper00004603] Haycraft CJ et al. (2001) | [GO:0031513] CELLULAR_COMPONENT nonmotile primary cilium (IDA) via [WBPaper00004603] Haycraft CJ et al. (2001) | [GO:0004190] MOLECULAR_FUNCTION aspartic-type endopeptidase activity (IEA) | [GO:0006508] BIOLOGICAL_PROCESS proteolysis (IEA) | [GO:0005488] MOLECULAR_FUNCTION binding (IEA)	[WBRNAi00056418] cenix:67-b9 targets osm-5 no observed phenotype (Sonnichsen B et.al. 2005)	[Expr853] A 2.6 kb transcript was observed at highest levels during embryogenesis and early larval stages. Expression decreased, relative to actin controls, to almost undetectable levels during L4 and adult stages. | [Expr854] RT-PCR analysis confirmed that osm-5 is still expressed in both L4 and adult worms, albeit at very low levels. | [Expr855] GFP expression in animals transgenic for pCJ3 was…
1.50899e-08	T07D1.1	gcy-31	cGMP signalling - cilia	0	0	0	0	gcy-31 encodes a soluble guanylyl cyclase; GCY-31 activity is required in the ciliated BAG head sensory neurons to sense decreases in O2 levels and effect corresponding behavioral changes; a gcy-31::GFP reporter is expressed in the BAG neurons.	[GO:0009190] BIOLOGICAL_PROCESS cyclic nucleotide biosynthetic process (IEA) | [GO:0016849] MOLECULAR_FUNCTION phosphorus-oxygen lyase activity (IEA) | [GO:0023034] BIOLOGICAL_PROCESS intracellular (IEA) | [GO:0004383] MOLECULAR_FUNCTION guanylate cyclase activity (IEA) | [GO:0006182] BIOLOGICAL_PROCESS cGMP biosynthetic process (IEA)	[WBRNAi00052741] cenix:62-c6 targets gcy-31 no observed phenotype (Sonnichsen B et.al. 2005) | [WBRNAi00018354] JA:T07D1.1 targets gcy-31 no observed phenotype (Kamath RS et.al. 2003) | [WBRNAi00018357] JA:T07D1.5 targets T07D1.5, gcy-31 no observed phenotype (Kamath RS et.al. 2003)
1.62934e-08	W07G1.5	rpi-1	Doublecortin	0	0	0	0		[GO:0023034] BIOLOGICAL_PROCESS intracellular (IEA) | [GO:0016021] CELLULAR_COMPONENT integral to membrane (IEA)	[WBRNAi00054958] cenix:206-f10 targets W07G1.5 no observed phenotype (Sonnichsen B et.al. 2005) | [WBRNAi00036363] MV_SV:mv_W07G1.5 targets W07G1.5 no observed phenotype (Rual JF et.al. 2004) | [WBRNAi00019703] JA:W07G1.5 targets W07G1.5 no observed phenotype (Kamath RS et.al. 2003)
1.68594e-08	C38D4.8	arl-6	BBS	7	5	782	0	arl-6 encodes an ADP-Ribosylation factor-Like member of the Ras superfamily of small GTP-binding proteins and is a predicted homolog of the human ARL6 gene, identified as the gene that underlies Bardet-Biedl syndrome type 3; GFP-tagged ARL-6 undergoes intraflagellar transport (IFT) in the ciliary axoneme, implicating ARL-6 in ciliary transport; arl-6 is expressed in amphid and phasmid ciliated se…	[GO:0046907] BIOLOGICAL_PROCESS intracellular transport (IDA) via [WBPaper00024444] Fan Y et al. (2004) | [GO:0005829] CELLULAR_COMPONENT cytosol (IDA) via [WBPaper00024444] Fan Y et al. (2004) | [GO:0030425] CELLULAR_COMPONENT dendrite (IDA) via [WBPaper00024444] Fan Y et al. (2004) | [GO:0035085] CELLULAR_COMPONENT cilium axoneme (IDA) via [WBPaper00024444] Fan Y et al. (2004) | [GO:0003924] MO…	[WBRNAi00005511] TH:306F8 targets arl-6 no observed phenotype (Gonczy P et.al. 2000) | [WBRNAi00011757] JA:C38D4.8 targets arl-6 no observed phenotype (Kamath RS et.al. 2003) | [WBRNAi00042163] cenix:306-f8 targets arl-6 no observed phenotype (Sonnichsen B et.al. 2005) | [WBRNAi00029665] MV_SV:mv_C38D4.8 targets arl-6 no observed phenotype (Rual JF et.al. 2004)	[Chronogram1026] | [Expr3036] The 5' untranslated region directed expression to a small subset of sensory cells that are ciliated. GFP signal was observed in the multiple ciliated amphid neurons in the head and both ciliated phasmid neurons (PHA and PHB) in the tail. Expression was also detected in other ciliated sensory neurons, including the inner and outer labial neurons and male tail ray neur…
1.76939e-08	T26A8.2	tmem-231	TZ	4	2	587	0		[GO:0016021] CELLULAR_COMPONENT integral to membrane (IEA)	[WBRNAi00054177] cenix:34-c7 targets T26A8.2, T26A8.6 no observed phenotype (Sonnichsen B et.al. 2005) | [WBRNAi00019244] JA:T26A8.2 targets T26A8.2, T26A8.6 no observed phenotype (Kamath RS et.al. 2003)
2.10712e-08	C44B11.1		FAIM	3	2	1096	0		[GO:0043066] BIOLOGICAL_PROCESS negative regulation of apoptosis (IEA)	[WBRNAi00029781] MV_SV:mv_C44B11.1 targets C44B11.1 no observed phenotype (Rual JF et.al. 2004) | [WBRNAi00011903] JA:C44B11.1 targets C44B11.1 no observed phenotype (Kamath RS et.al. 2003) | [WBRNAi00006724] TH:330A12 targets C44B11.1 no observed phenotype (Gonczy P et.al. 2000) | [WBRNAi00042412] cenix:330-a12 targets C44B11.1 no observed phenotype (Sonnichsen B et.al. 2005)
2.27188e-08	K04F10.2		TZ/TF	1	1	171	0			[WBRNAi00049920] cenix:79-h11 targets K04F10.2 no observed phenotype (Sonnichsen B et.al. 2005) | [WBRNAi00033954] MV_SV:mv_K04F10.2 targets K04F10.2 no observed phenotype (Rual JF et.al. 2004) | [WBRNAi00003909] JA:K04F10.2 targets K04F10.2 no observed phenotype (Fraser AG et.al. 2000)	[Chronogram1239] | [Expr6324] Larval Expression: Nervous System; amphids; phasmids; | [Expr6324] Adult Expression: Nervous System; amphids; phasmids;
2.46882e-08	D2089.4	ptb-1	Polypyridimine tract binding	3	3	0	0	ptb-1 encodes the C. elegans ortholog of the polypyrimidine tract binding protein PTB.	[GO:0003676] MOLECULAR_FUNCTION nucleic acid binding (IEA) | [GO:0003723] MOLECULAR_FUNCTION RNA binding (IEA) | [GO:0005634] CELLULAR_COMPONENT nucleus (IEA) | [GO:0006397] BIOLOGICAL_PROCESS mRNA processing (IEA) | [GO:0000166] MOLECULAR_FUNCTION nucleotide binding (IEA)	[WBRNAi00030423] MV_SV:mv_D2089.4 targets ptb-1, D2089.7 no observed phenotype (Rual JF et.al. 2004) | [WBRNAi00066342] targets ptb-1 no observed phenotype (Longman D et.al. 2000) | [WBRNAi00043511] cenix:205-g1 targets ptb-1 no observed phenotype (Sonnichsen B et.al. 2005)	[Chronogram1909] | [Chronogram2073] | [Expr4311] Some neuronal expression. | [Expr5632] Larval Expression: pharynx; stomato-intestinal muscle; anal depressor muscle; anal sphincter; head mesodermal cell; Nervous System; head neurons; | [Expr5632] Adult Expression: pharynx; stomato-intestinal muscle; anal depressor muscle; anal sphincter; Reproductive System; uterine muscle; vulval muscle; spermat…
2.5451e-08	Y76B12C.1	cng-2	cGMP signalling - cilia	2	1	0	0		[GO:0016021] CELLULAR_COMPONENT integral to membrane (IEA)	[WBRNAi00058495] cenix:63-c10 targets Y76B12C.1 no observed phenotype (Sonnichsen B et.al. 2005) | [WBRNAi00037865] MV_SV:mv_Y76B12C.1 targets Y76B12C.1 no observed phenotype (Rual JF et.al. 2004) | [WBRNAi00021478] JA:Y76B12C_69.b targets Y76B12C.1 no observed phenotype (Kamath RS et.al. 2003) | [WBRNAi00021477] JA:Y76B12C_69.a targets Y76B12C.1 no observed phenotype (Kamath RS et.al. 2003)
2.82548e-08	F46G11.3	tag-257	Cyclin-G associated kinase	0	0	0	0		[GO:0040017] BIOLOGICAL_PROCESS positive regulation of locomotion (IMP) | [GO:0019915] BIOLOGICAL_PROCESS lipid storage (IMP) | [GO:0040011] BIOLOGICAL_PROCESS locomotion (IMP) | [GO:0040010] BIOLOGICAL_PROCESS positive regulation of growth rate (IMP) | [GO:0004672] MOLECULAR_FUNCTION protein kinase activity (IEA) | [GO:0005524] MOLECULAR_FUNCTION ATP binding (IEA) | [GO:0006468] BIOLOGICAL_PROCE…	[WBRNAi00060168] targets tag-257 aldicarb resistant (Sieburth D et.al. 2005) | [WBRNAi00032393] MV_SV:mv_F46G11.3 targets tag-257 no observed phenotype (Rual JF et.al. 2004) | [WBRNAi00008812] JA:F46G11.3 targets tag-257 sluggish, patchy coloration (Kamath RS et.al. 2003) | [WBRNAi00023472] [cgc5655]:F46G11.3 targets tag-257 fat content reduced (Ashrafi K et.al. 2003) | [WBRNAi00025541] Simmer:F4…	[Expr3528] Neuronal expression: few head, few tail. | [Expr3528] Non-neuronal expression: pharynx, intestine. | [Expr3549]
2.8806e-08	C33D12.1	ceh-31	homeobox transcription factor	0	0	0	0	ceh-31 encodes a protein containing a homeobox domain.	[GO:0003700] MOLECULAR_FUNCTION transcription factor activity (IEA) | [GO:0005634] CELLULAR_COMPONENT nucleus (IEA) | [GO:0006355] BIOLOGICAL_PROCESS regulation of transcription, DNA-dependent (IEA) | [GO:0043565] MOLECULAR_FUNCTION sequence-specific DNA binding (IEA) | [GO:0003677] MOLECULAR_FUNCTION DNA binding (IEA) | [GO:0045449] BIOLOGICAL_PROCESS regulation of transcription (IEA) | [GO:0030…	[WBRNAi00011523] JA:C33D12.1 targets ceh-31, C33D12.17 no observed phenotype (Kamath RS et.al. 2003) | [WBRNAi00041746] cenix:29-c6 targets ceh-31, C33D12.17 no observed phenotype (Sonnichsen B et.al. 2005)	[Expr5407] Larval Expression: Nervous System; amphids; | [Expr5407] Adult Expression: Nervous System; amphids; | [Expr7458] One integrated line with good expression and two non-integrated lines with very mosaic expression. Expression observed from late embryo to adult but strongest from L1 to L4. Six nerves in head with processes to head tip (possible amphids) all cell bodies about small pharynge…
2.99137e-08	C54G7.4	ifta-1	IFT	10	5	172	0	ifta-1 encodes a evolutionarily conserved protein found in ciliated unicellular and multicellular organisms including humans and is absent in non-ciliated organisms like yeast; IFTA-1 contains a X-box and several N-terminal WD repeats; ifta-1 is required for retrograde intraflagellar transport and likely associates with, or is a core component of the IFT-A subcomplex; ifta-1 is also required for …	[GO:0035085] CELLULAR_COMPONENT cilium axoneme (IDA) via [WBPaper00028563] Blacque OE et al. (2006) | [GO:0005932] CELLULAR_COMPONENT microtubule basal body (IDA) via [WBPaper00028563] Blacque OE et al. (2006) | [GO:0042073] BIOLOGICAL_PROCESS intraflagellar transport (IDA) via [WBPaper00028563] Blacque OE et al. (2006) | [GO:0006935] BIOLOGICAL_PROCESS chemotaxis (IMP) via [WBPaper00028563] Blac…	[WBRNAi00043192] cenix:104-e4 targets ifta-1 no observed phenotype (Sonnichsen B et.al. 2005) | [WBRNAi00012416] JA:C54G7.4 targets ifta-1 no observed phenotype (Kamath RS et.al. 2003)	[Expr3728] Strong GFP signals in most ciliated cells, including amphid, phasmid, and labial-quadrant neurons. | [Expr5589] Larval Expression: Nervous System; nerve ring; head neurons; | [Expr5589] Adult Expression: Nervous System; nerve ring; head neurons; | [Expr8277]
2.99137e-08	F35D2.4	mks-3	TZ	6	3	158	160	mks-3 encodes a transmembrane domain protein homologous to the human ciliopathy protein MKS-3/tmem67/meckelin; MKS-3 is required for cilia-mediated chemosensory reception and for the normal length of cilia; in regulating cilia organization and function, mks-3 functions in the same pathway as other mks (Meckel-Gruber Syndrome (MKS) homolog genes), including mks-1, but in parallel to the nphp (neph…	[GO:0016021] CELLULAR_COMPONENT integral to membrane (IEA)	[WBRNAi00046329] cenix:210-c4 targets F35D2.4 no observed phenotype (Sonnichsen B et.al. 2005) | [WBRNAi00014325] JA:F35D2.4 targets F35D2.4 no observed phenotype (Kamath RS et.al. 2003) | [WBRNAi00031773] MV_SV:mv_F35D2.4 targets F35D2.4 no observed phenotype (Rual JF et.al. 2004)
3.42961e-08	Y43F8C.4	dyf-19	TF	3	1	381	0			[WBRNAi00020569] JA:Y43F8C.4 targets Y43F8C.4, Y43F8C.26 no observed phenotype (Kamath RS et.al. 2003) | [WBRNAi00007323] SA:yk261h1 targets Y43F8C.4, Y43F8C.t3 no observed phenotype (Maeda I et.al. 2001) | [WBRNAi00056529] cenix:169-g2 targets Y43F8C.4 no observed phenotype (Sonnichsen B et.al. 2005) | [WBRNAi00037063] MV_SV:mv_Y43F8C.4 targets Y43F8C.4 no observed phenotype (Rual JF et.al. 2004)
3.77286e-08	C27A7.4	che-11	IFT	10	5	84	86	che-11 encodes a large, unfamiliar protein with orthologs in vertebrates and arthropods (e.g., KIAA0590 and CG11838-PA) and in Chlamydomonas (IFT140), as well as distant similarity to OSM-1 and ZK520.1; che-11 is required for normal synthesis of sensory cilia (via intraflagellar transport) in sensory neurons, osmotic avoidance, and dauer formation.	[GO:0006979] BIOLOGICAL_PROCESS response to oxidative stress (IMP) via [WBPaper00006516] Fujii M et al. (2004) | [GO:0008340] BIOLOGICAL_PROCESS determination of adult life span (IMP) via [WBPaper00006516] Fujii M et al. (2004) | [GO:0009408] BIOLOGICAL_PROCESS response to heat (IMP) via [WBPaper00006516] Fujii M et al. (2004) | [GO:0006972] BIOLOGICAL_PROCESS hyperosmotic response (IMP) via [WBP…	[WBRNAi00000647] SA:yk225f3 targets che-11 no observed phenotype (Maeda I et.al. 2001) | [WBRNAi00029254] MV_SV:mv_C27A7.4 targets che-11 no observed phenotype (Rual JF et.al. 2004) | [WBRNAi00041311] cenix:59-f1 targets che-11 no observed phenotype (Sonnichsen B et.al. 2005) | [WBRNAi00011237] JA:C27A7.4 targets che-11 no observed phenotype (Kamath RS et.al. 2003)	[Chronogram1245] | [Expr4408] Expressed in amphid and phasmid neurons. | [Expr5349] Larval Expression: body wall muscle; unidentified cells in head; | [Expr5349] Adult Expression: body wall muscle;
4.09218e-08	ZC84.2	tax-4	cGMP signalling - cilia	6	4	0	0	tax-4 encodes a a cyclic nucleotide-gated channel subunit orthologous to the human gene ROD PHOTORECEPTOR CGMP-GATED CHANNEL (CNGA1; OMIM:123825); tax-4 is required for chemosensation and thermosensation; a TAX-4::GFP fusion protein is expressed in sensory neurons where it localizes to the cilia.	[GO:0040040] BIOLOGICAL_PROCESS thermosensory behavior (IMP) via [WBPaper00006343] Satterlee JS et al. (2004) | [GO:0040040] BIOLOGICAL_PROCESS thermosensory behavior (IGI) via [WBPaper00005148] Kuhara A et al. (2002) | [GO:0045664] BIOLOGICAL_PROCESS regulation of neuron differentiation (IMP) via [WBPaper00006343] Satterlee JS et al. (2004) | [GO:0045944] BIOLOGICAL_PROCESS positive regulation o…	[WBRNAi00059025] cenix:335-c6 targets tax-4 no observed phenotype (Sonnichsen B et.al. 2005) | [WBRNAi00006988] TH:335C6 targets tax-4 no observed phenotype (Gonczy P et.al. 2000)	[Chronogram1595] | [Expr311] The GFP expression was detected in cell bodies of sensory neurons including the AFD thermosensory neurons, the AWC olfactory neurons, and the ASE, ASG, ASK, ASI, and ASJ gustatory neurons. Also observed expression in BAG and URX. | [Expr7177] Larval Expression: Nervous System; nerve ring; head neurons; tail neurons; | [Expr7177] Adult Expression: Nervous System; nerve…
4.53043e-08	Y75B8A.12	osm-12	BBS	7	4	106	108	osm-12 encodes a protein that is an ortholog to human BBS7; osm-12 along with bbs-8 is required for cilia biogenesis and function, accordingly, osm-12 mutant animals display odorant chemotaxis defects; oms-12 and bbs-8 are required for intraflagellar transport (IFT) and the motility and function of IFT proteins like OSM-5, CHE-11 and CHE-2; in addition to the sensory defects exhibited by bbs muta…	[GO:0006935] BIOLOGICAL_PROCESS chemotaxis (IMP) via [WBPaper00024240] Blacque OE et al. (2004) | [GO:0042073] BIOLOGICAL_PROCESS intraflagellar transport (IMP) via [WBPaper00024240] Blacque OE et al. (2004) | [GO:0042384] BIOLOGICAL_PROCESS cilium assembly (IMP) via [WBPaper00024240] Blacque OE et al. (2004)	[WBRNAi00058439] cenix:331-a11 targets osm-12 no observed phenotype (Sonnichsen B et.al. 2005) | [WBRNAi00006795] TH:331A11 targets osm-12 no observed phenotype (Gonczy P et.al. 2000) | [WBRNAi00037840] MV_SV:mv_Y75B8A.12 targets osm-12 no observed phenotype (Rual JF et.al. 2004)	[Expr3405] | [Expr3698] | [Expr3723] Expression in hermaphrodites was most prominent in the head region (amphid and inner/outer labial neurons), in the tail region (in both phasmid neurons), and in the mid-body ciliated neuronal cell PDE. Strong GFP signals were also detected in the male tail-ray neurons, all of which are ciliated. GFP expression was not detected in non-ciliated interneurons or m…
4.88611e-08	F58A4.14	bbs-4	BBS	5	4	0	0	bbs-4 encodes the ortholog of human BBS4 and is paralogous to elegans bbs-8 and osm-5 which are all ciliary proteins involved in ciliary structure and function.	[GO:0009792] BIOLOGICAL_PROCESS embryonic development ending in birth or egg hatching (IMP) | [GO:0005488] MOLECULAR_FUNCTION binding (IEA)	[WBRNAi00048931] cenix:335-f2 targets F58A4.14, pri-1 embryonic lethal, sister chromatid segregation defective early emb (Sonnichsen B et.al. 2005) | [WBRNAi00002693] TH:335f2 targets F58A4.14, pri-1 embryonic lethal (Gonczy P et.al. 2000)
5.1712e-08	C47E8.6	gasr-8	TF	1	1	111	0		[GO:0007276] BIOLOGICAL_PROCESS gamete generation (IMP) | [GO:0000003] BIOLOGICAL_PROCESS reproduction (IMP) | [GO:0009792] BIOLOGICAL_PROCESS embryonic development ending in birth or egg hatching (IMP)	[WBRNAi00029919] MV_SV:mv_C47E8.6 targets C47E8.6 no observed phenotype (Rual JF et.al. 2004) | [WBRNAi00082679] targets C47E8.11, C47E8.6, C47E8.15 no oocytes, sperm morphology variant, fewer germ cells, nuclear appearance variant (Waters K et.al. 2010) | [WBRNAi00012082] JA:C47E8.6 targets C47E8.6, C47E8.15, R11.7 no observed phenotype (Kamath RS et.al. 2003) | [WBRNAi00042689] cenix:84-f6 targ…
5.18599e-08	F55B12.1	ceh-24	homeobox transcription factor	0	0	0	0	ceh-24 encodes an NK class homeodomain protein orthologous to human NK2 Homeobox 1 (NKX2-1; OMIM:600635) which is expressed in the thyroid, lung, and bronchial epithelia and which, when mutated, leads to disease.	[GO:0090039] BIOLOGICAL_PROCESS regulation (ISS) via [WBPaper00003015] Harfe BD et al. (1998) | [GO:0005634] CELLULAR_COMPONENT nucleus (ISS) via [WBPaper00003015] Harfe BD et al. (1998) | [GO:0005634] CELLULAR_COMPONENT nucleus (IEA) | [GO:0003704] MOLECULAR_FUNCTION specific RNA polymerase II transcription factor activity (ISS) via [WBPaper00003015] Harfe BD et al. (1998) | [GO:0040011] BIOLOGI…	[WBRNAi00027721] MV_SV:mv_AAB81844 targets ceh-24 long, sick, embryonic lethal, reduced brood size, paralyzed (Rual JF et.al. 2004) | [WBRNAi00073119] targets ceh-24 long, sick, lethal, paralyzed, sterile (Ceron J et.al. 2007) | [WBRNAi00073120] targets ceh-24 long, sick, lethal, paralyzed, sterile (Ceron J et.al. 2007) | [WBRNAi00073118] targets ceh-24 sick, lethal, paralyzed, sterile (Ceron J e…	[Chronogram1381] | [Chronogram1382] | [Expr1440] In adult animals, expression was seen in three distinct areas: in the eight vulval muscles, in 8-10 ventral neurons in the head and in the most posterior pharyngeal muscle cell, m8. Expression in vulval muscle cells was seen from the L4 larval stage onward, starting just before these cells began contractile activity. Vulval muscle cells are born in…
5.7887e-08	F13E6.4	yap-1	Hippo signalling	0	0	0	0	F13E6.4 encodes a protein with sequence similarity to YAP (yes-associated protein) in its N-terminal TEAD-binding domain and WW domain; F13E6.4 plays a role in the response to heat and in determination of adult life span; F13E6.4 physically interacts with EGL-44, a transcription enhancer factor of the TEA domain (TEAD) class, and when co-expressed, the two proteins are able to activate a TEAD rep…	[GO:0040035] BIOLOGICAL_PROCESS hermaphrodite genitalia development (IMP) | [GO:0005515] MOLECULAR_FUNCTION protein binding (IEA)	[WBRNAi00013226] JA:F13E6.4 targets F13E6.4 no observed phenotype (Kamath RS et.al. 2003) | [WBRNAi00025093] Simmer:F13E6.4:Repeat_b targets F13E6.4 no observed phenotype (Simmer F et.al. 2003) | [WBRNAi00027276] Simmer:F13E6.4:Screen targets F13E6.4 protruding vulva (Simmer F et.al. 2003) | [WBRNAi00025092] Simmer:F13E6.4:Repeat_a targets F13E6.4 no observed phenotype (Simmer F et.al. 2003) | [W…
6.22096e-08	C27H5.7	dyf-13	IFT	12	6	102	0	dyf-13 encodes a ciliary protein, belonging to a conserved but unfamiliar protein family, that is required for cilial function and formation, undergoes IFT, and might represent a core component of the OSM-3 kinesin IFT pathway; dyf-13 is expressed in AWB neurons; dyf-13 mutations affect morphology of the amphid and phasmid neurons, chemotaxis, dauer formation, growth, male mating, and hermaphrodi…	[GO:0040010] BIOLOGICAL_PROCESS positive regulation of growth rate (IMP) via [WBPaper00002087] Starich TA et al. (1995) | [GO:0005488] MOLECULAR_FUNCTION binding (IEA)	[WBRNAi00011279] JA:C27H5.7 targets dyf-13 no observed phenotype (Kamath RS et.al. 2003) | [WBRNAi00041378] cenix:209-h11 targets dyf-13 no observed phenotype (Sonnichsen B et.al. 2005) | [WBRNAi00029286] MV_SV:mv_C27H5.7 targets dyf-13 no observed phenotype (Rual JF et.al. 2004)	[Expr3725] Strong GFP signals in most ciliated cells, including amphid, phasmid, and labial-quadrant neurons. | [Expr3733]
7.43536e-08	F20D12.3	bbs-2	BBS	4	2	93	94	bbs-2 encodes a ciliary protein that is orthologous to human BBS2; bbs-2 is expressed exclusively in ciliated sensory neurons at the transition zone and along the axoneme; BBS proteins are required for ciliary structure and function; BBS-2 along with other BBS proteins undergoes intraflagellar transport (IFT); loss of function mutations in the guanylate cyclase complex GCY-35/GCY-36 results in a …		[WBRNAi00031172] MV_SV:mv_F20D12.3 targets bbs-2 no observed phenotype (Rual JF et.al. 2004) | [WBRNAi00013619] JA:F20D12.3 targets bbs-2 no observed phenotype (Kamath RS et.al. 2003) | [WBRNAi00045103] cenix:48-a4 targets bbs-2 no observed phenotype (Sonnichsen B et.al. 2005)	[Chronogram1576] | [Expr3404] | [Expr3723] Expression in hermaphrodites was most prominent in the head region (amphid and inner/outer labial neurons), in the tail region (in both phasmid neurons), and in the mid-body ciliated neuronal cell PDE. Strong GFP signals were also detected in the male tail-ray neurons, all of which are ciliated. GFP expression was not detected in non-ciliated interneuron…
7.68509e-08	Y22D7AR.6		Inositol hexakisphosphate kinase	2	1	0	0		[GO:0008440] MOLECULAR_FUNCTION inositol trisphosphate 3-kinase activity (IEA)	[WBRNAi00007278] SA:yk204f5 targets Y22D7AR.6 no observed phenotype (Maeda I et.al. 2001) | [WBRNAi00055685] cenix:177-c6 targets Y22D7AR.6 no observed phenotype (Sonnichsen B et.al. 2005) | [WBRNAi00020034] JA:Y119D3_465.o targets Y22D7AR.6 no observed phenotype (Kamath RS et.al. 2003) | [WBRNAi00036633] MV_SV:mv_Y119D3_465.o targets Y22D7AR.6 no observed phenotype (Rual JF et.al. 2004)
8.08701e-08	R13H4.1	nphp-4	TZ	4	2	167	169	nphp-4 encodes an ortholog of human NPHP4 (OMIM:607215, mutated in juvenile nephronophthisis and Senior-Loken syndrome-4) that is required for normal chemotaxis, lifespan, and male mating behavior; NPHP-4 is expressed in diverse neurons (amphid and phasmid sensory, URX, labial, male lumbar and cloacal ganglia, and male-specific CEM, HOB and RnB); within neurons, NPHP-4 is a ciliary protein, local…	[GO:0035177] BIOLOGICAL_PROCESS larval foraging behavior (IMP) via [WBPaper00031596] Williams CL et al. (2008) | [GO:0031513] CELLULAR_COMPONENT nonmotile primary cilium (IDA) via [WBPaper00031566] Jauregui AR et al. (2008) | [GO:0035058] BIOLOGICAL_PROCESS sensory cilium assembly (IMP) via [WBPaper00031566] Jauregui AR et al. (2008) | [GO:0008104] BIOLOGICAL_PROCESS protein localization (IGI) vi…	[WBRNAi00051935] cenix:53-e3 targets nph-4 no observed phenotype (Sonnichsen B et.al. 2005) | [WBRNAi00017847] JA:R13H4.1 targets nph-4 no observed phenotype (Kamath RS et.al. 2003) | [WBRNAi00034929] MV_SV:mv_R13H4.1 targets nph-4 no observed phenotype (Rual JF et.al. 2004) | [WBRNAi00060980] targets nph-4 male turning defective, vulva location variant, male response to contact defective (Wolf M…	[Expr3185] Expressed in ADF, ADL, ASE, ASG, ASH, ASI, ASJ, ASK, PHA, PHB, URX, labial neurons. | [Expr3263] Pnphp-4::GFP is expressed in the amphid neurons in the head and the male-specific CEM neurons. Pnphp-4::GFP is expressed in both pairs of phasmids, the male-specific HOB and RnB neurons. | [Expr3265] | [Expr3720] nph-4 expression in hermaphrodites was found in ciliated amphid neurons, the o…
8.21154e-08	C27F2.1	wdr-60	IFT	2	1	83	0			[WBRNAi00011266] JA:C27F2.1 targets C27F2.1 no observed phenotype (Kamath RS et.al. 2003) | [WBRNAi00029278] MV_SV:mv_C27F2.1 targets C27F2.1 no observed phenotype (Rual JF et.al. 2004) | [WBRNAi00041357] cenix:307-g3 targets C27F2.1 no observed phenotype (Sonnichsen B et.al. 2005) | [WBRNAi00005592] TH:307G3 targets C27F2.1 no observed phenotype (Gonczy P et.al. 2000)	[Chronogram1507]
8.50573e-08	C27A12.5	ceh-2	homeobox transcription factor	1	1	0	0	ceh-2 encodes a homeodomain protein homologous to Drosophila empty spiracles (EMS) and the vertebrate EMX1 and EMX2 proteins (OMIM:600034, 600035); although the exact biological role of CEH-2 in C. elegans development and/or behavior is not yet known, expression in pharyngeal neurons and muscle, as well as vulval cells (vulB1, vulB2, and vulC) at late stages of development suggests that CEH-2 may…	[GO:0005634] CELLULAR_COMPONENT nucleus (IDA) via [WBPaper00005973] Aspock G et al. (2003) | [GO:0005634] CELLULAR_COMPONENT nucleus (IEA) | [GO:0003700] MOLECULAR_FUNCTION transcription factor activity (IEA) | [GO:0006355] BIOLOGICAL_PROCESS regulation of transcription, DNA-dependent (IEA) | [GO:0043565] MOLECULAR_FUNCTION sequence-specific DNA binding (IEA) | [GO:0003677] MOLECULAR_FUNCTION DNA…	[WBRNAi00041295] cenix:77-f10 targets ceh-2 no observed phenotype (Sonnichsen B et.al. 2005) | [WBRNAi00003026] JA:C27A12.5 targets ceh-2 no observed phenotype (Fraser AG et.al. 2000) | [WBRNAi00029244] MV_SV:mv_C27A12.5 targets ceh-2 no observed phenotype (Rual JF et.al. 2004)	[Chronogram710] | [Expr2356] During the L4 stage, ceh-2::gfp was expressed in vulB1 and vulB2. vulB1 expressed GFP consistently in all animals, whereas vulB2 expressed GFP in some animals only. From the late L4 to the adult, the expression was observed in vulC. The expression in vulB cells was variable in the adult. | [Expr2607] Earliest expression with the antibody was seen in a small cluster in…
8.67056e-08	C41G7.5	ahr-1	Transcription factor	0	0	0	0	ahr-1 encodes an aryl hydrocarbon receptor (ligand-activated basic helix-loop-helix transcription factor) ortholog that biochemically resembles its vertebrate relatives (OMIM:600253) which mediate the carcinogenic and teratogenic effects of environmental toxins; AHR-1 binds HSP90 tightly, and forms a dimer with AHA-1 that binds DNA fragments containing the mammalian xenobiotic response element; A…	[GO:0009410] BIOLOGICAL_PROCESS response to xenobiotic stimulus (IDA) via [WBPaper00003028] Powell-Coffman JA et al. (1998) | [GO:0045449] BIOLOGICAL_PROCESS regulation of transcription (ISS) via [WBPaper00003028] Powell-Coffman JA et al. (1998) | [GO:0030522] BIOLOGICAL_PROCESS intracellular receptor-mediated signaling pathway (TAS) via [WBPaper00003028] Powell-Coffman JA et al. (1998) | [GO:000…	[WBRNAi00070616] targets ahr-1, C41G7.8 no observed phenotype (Gort EH et.al. 2007) | [WBRNAi00082585] targets ahr-1 no observed phenotype (Waters K et.al. 2010) | [WBRNAi00075872] targets ahr-1, C41G7.8 no observed phenotype (Alper S et.al. 2008) | [WBRNAi00003135] JA:C41G7.6 targets ahr-1, C41G7.6 no observed phenotype (Fraser AG et.al. 2000) | [WBRNAi00003134] JA:C41G7.5 targets ahr-1, C41G7.8…	[Expr2855] This transgene was expressed in many neurons. Pahr-1 GFP was expressed in RMEL and RMER, but not in RMED and RMEV, cells. | [Expr2937] Both ahr-1:GFP reporters are expressed during embryonic and larval development. Expression is first detected in two cells 260 min after the first cleavage. By midembryogenesis (pre-comma stage), 14 cells express the pJ360 ahr-1:GFP fusion gene. At the 2…
9.28086e-08	VF13D12L.1	inos-1	Myo-inositol-1-phosphate (MIP) synthase	1	1	0	0	inos-1 encodes the C. elegans myo-inositol-1-phosphate (MIP) synthase ortholog; by homology, the product of inos-1 is predicted to function in de novo inositol biosynthesis by catalyzing the conversion of glucose-6-phosphate to inositol-1-phosphate; loss of inos-1 activity via RNAi has been reported to result in low levels of embryonic lethality, larval lethality, slow growth, uncoordinated locom…	[GO:0009792] BIOLOGICAL_PROCESS embryonic development ending in birth or egg hatching (IMP) | [GO:0040011] BIOLOGICAL_PROCESS locomotion (IMP) | [GO:0019915] BIOLOGICAL_PROCESS lipid storage (IMP) | [GO:0040010] BIOLOGICAL_PROCESS positive regulation of growth rate (IMP) | [GO:0002119] BIOLOGICAL_PROCESS nematode larval development (IMP) | [GO:0004512] MOLECULAR_FUNCTION inositol-3-phosphate synt…	[WBRNAi00054466] cenix:141-h8 targets VF13D12L.1 embryonic lethal (Sonnichsen B et.al. 2005) | [WBRNAi00009234] JA:VF13D12L.1 targets VF13D12L.1 locomotion variant (Kamath RS et.al. 2003) | [WBRNAi00033587] MV_SV:mv_G_YK845 targets VF13D12L.1 no observed phenotype (Rual JF et.al. 2004) | [WBRNAi00024196] [cgc5655]:VF13D12L.1 targets VF13D12L.1 fat content increased (Ashrafi K et.al. 2003) | [WBRN…	[Expr4091] Expressed in germline (faint).
1.18803e-07	F32A6.2	ift-81	IFT	13	5	71	0	ift-81 encodes an ortholog of the intraflagellar transport component IFT-81 in Chlamydomonas; ift-81 along with ift-74 is involved in growth, chemotaxis, intraflagellar transport and the morphogenesis of cilia; ift-81 binds ift-74 in protein binding assays and co-localizes with ift-74 to the transition zone of cilia in neurons, indicating that ift-81 may form a complex with ift-74.	[GO:0035264] BIOLOGICAL_PROCESS multicellular organism growth (IMP) via [WBPaper00030726] Kobayashi T et al. (2007) | [GO:0005929] CELLULAR_COMPONENT cilium (IDA) via [WBPaper00030726] Kobayashi T et al. (2007) | [GO:0030992] CELLULAR_COMPONENT intraflagellar transport particle B (IDA) via [WBPaper00030726] Kobayashi T et al. (2007) | [GO:0050906] BIOLOGICAL_PROCESS detection of stimulus involved…	[WBRNAi00046081] cenix:135-g10 targets ift-81 no observed phenotype (Sonnichsen B et.al. 2005) | [WBRNAi00046082] cenix:119-b12 targets ift-81 no observed phenotype (Sonnichsen B et.al. 2005) | [WBRNAi00014197] JA:F32A6.1 targets ift-81 no observed phenotype (Kamath RS et.al. 2003) | [WBRNAi00031647] MV_SV:mv_F32A6.1 targets ift-81 no observed phenotype (Rual JF et.al. 2004)	[Expr4638] Expressed exclusively within ciliated cells. | [Expr5927] Larval Expression: Nervous System; head neurons; tail neurons; | [Expr5927] Adult Expression: Nervous System; head neurons; tail neurons; | [Expr8322] The punctuate fluorescent signals were observed in the cell bodies of the head and tail neurons. These signals were detected in all of the dye-filling assay positive cells, sugges…
1.51154e-07	K07G5.3	mks-6	TZ	5	3	70	0			[WBRNAi00003957] JA:K07G5.3 targets K07G5.3 no observed phenotype (Fraser AG et.al. 2000) | [WBRNAi00050197] cenix:97-h1 targets K07G5.3 no observed phenotype (Sonnichsen B et.al. 2005) | [WBRNAi00034089] MV_SV:mv_K07G5.3 targets K07G5.3 no observed phenotype (Rual JF et.al. 2004)	[Chronogram1518] | [Expr3732] Expressed in most amphid, both phasmid, and several labial-quadrant neurons. | [Expr6352] Larval Expression: Nervous System; head neurons; tail neurons; unidentified cells in head; unidentified cells in tail ; | [Expr6352] Adult Expression: Nervous System; head neurons; tail neurons; unidentified cells in head; unidentified cells in tail ;
1.51154e-07	C09G5.8	mks-5	TZ	1	1	0	0		[GO:0019915] BIOLOGICAL_PROCESS lipid storage (IMP)	[WBRNAi00010551] JA:C09G5.8 targets C09G5.8 no observed phenotype (Kamath RS et.al. 2003) | [WBRNAi00023041] [cgc5655]:C09G5.8 targets C09G5.8 fat content increased (Ashrafi K et.al. 2003) | [WBRNAi00030069] MV_SV:mv_C52A11.1 targets C09G5.8 no observed phenotype (Rual JF et.al. 2004) | [WBRNAi00040242] cenix:55-a5 targets C09G5.8 no observed phenotype (Sonnichsen B et.al. 2005) | [WBRNAi00000994…
1.5304e-07	ZK418.3	tmem-17	TZ	3	1	300	0		[GO:0040027] BIOLOGICAL_PROCESS negative regulation of vulval development (IMP) | [GO:0016021] CELLULAR_COMPONENT integral to membrane (IEA)	[WBRNAi00059417] cenix:179-c10 targets ZK418.3 no observed phenotype (Sonnichsen B et.al. 2005) | [WBRNAi00059415] cenix:329-f4 targets R01H2.8, ZK418.3, lin-37 no observed phenotype (Sonnichsen B et.al. 2005) | [WBRNAi00059416] cenix:311-f3 targets R01H2.8, ZK418.3, lin-37 no observed phenotype (Sonnichsen B et.al. 2005) | [WBRNAi00022004] JA:ZK418.3 targets R01H2.8, ZK418.3 no observed phenotyp…
1.69901e-07	C42D8.4	ets-5	Transcription factor	1	1	0	0		[GO:0003700] MOLECULAR_FUNCTION transcription factor activity (IEA) | [GO:0006355] BIOLOGICAL_PROCESS regulation of transcription, DNA-dependent (IEA) | [GO:0043565] MOLECULAR_FUNCTION sequence-specific DNA binding (IEA)	[WBRNAi00042366] cenix:241-b11 targets ets-5 no observed phenotype (Sonnichsen B et.al. 2005) | [WBRNAi00011877] JA:C42D8.4 targets ets-5 no observed phenotype (Kamath RS et.al. 2003) | [WBRNAi00029753] MV_SV:mv_C42D8.4 targets ets-5 no observed phenotype (Rual JF et.al. 2004)	[Expr2424] The reporter gene was expressed throughout development and in the adult in a discrete set of head neurons. The expressing cells were identified as a pair of bilateral sensory neurons, with cell bodies located in the nerve ring and long dendritic processes extending to the anterior. | [Expr7472] Expression is seen in nerve cells about the pharynx, from mid-stage embryo onwards. | [Expr7…
1.70832e-07	ZK669.1	spv-1	RhoGAP	1	1	0	0		[GO:0009792] BIOLOGICAL_PROCESS embryonic development ending in birth or egg hatching (IMP) | [GO:0002119] BIOLOGICAL_PROCESS nematode larval development (IMP) | [GO:0010171] BIOLOGICAL_PROCESS body morphogenesis (IMP) | [GO:0005622] CELLULAR_COMPONENT intracellular (IEA) | [GO:0007165] BIOLOGICAL_PROCESS signal transduction (IEA) | [GO:0023034] BIOLOGICAL_PROCESS intracellular (IEA)	[WBRNAi00076895] targets tag-341 no observed phenotype (Hamamichi S et.al. 2008) | [WBRNAi00064781] targets tag-341 embryonic lethal (Lehner B et.al. 2006) | [WBRNAi00009489] JA:ZK669.1 targets tag-341 embryonic lethal, larval lethal, organism morphology variant (Kamath RS et.al. 2003) | [WBRNAi00059636] cenix:55-e3 targets tag-341 no observed phenotype (Sonnichsen B et.al. 2005) | [WBRNAi0005963…
1.73828e-07	C34E11.1	rsd-3	RNAi	2	2	1318	0		[GO:0005543] MOLECULAR_FUNCTION phospholipid binding (IEA)	[WBRNAi00011608] JA:C34E11.1 targets rsd-3 no observed phenotype (Kamath RS et.al. 2003) | [WBRNAi00029531] MV_SV:mv_C34E11.1 targets rsd-3 no observed phenotype (Rual JF et.al. 2004) | [WBRNAi00041899] cenix:137-h10 targets rsd-3 no observed phenotype (Sonnichsen B et.al. 2005)	[Expr2833] Two independent transgenic lines expressing RSD-3 under its own promoter showed widespread expression but with particularly high expression in the coelomocytes.
1.7732e-07	D1007.1	ceh-17	Homeobox transcription factor	0	0	0	0	ceh-17 encodes a phox-2-like homeodomain protein that is a member of the Q50 paired-like class of homeobox proteins and the vertebrate orthologue of Phox2a and Phox2b; that affects ALA and SIA axonal development; ceh-17 affects ALA and SIA antero-posterior axonal growth and navigation, and is expressed in five neurons of the ring ganglia (ALA and the 4 SIAs) with strongest expression in embryos a…	[GO:0007411] BIOLOGICAL_PROCESS axon guidance (IMP) via [WBPaper00004283] Pujol N et al. (2000) | [GO:0030516] BIOLOGICAL_PROCESS regulation of axon extension (IMP) via [WBPaper00004283] Pujol N et al. (2000) | [GO:0005634] CELLULAR_COMPONENT nucleus (IDA) via [WBPaper00004283] Pujol N et al. (2000) | [GO:0005634] CELLULAR_COMPONENT nucleus (IEA) | [GO:0003700] MOLECULAR_FUNCTION transcription fa…	[WBRNAi00043320] cenix:74-g3 targets ceh-17 no observed phenotype (Sonnichsen B et.al. 2005) | [WBRNAi00003251] JA:D1007.1 targets ceh-17 no observed phenotype (Fraser AG et.al. 2000) | [WBRNAi00030301] MV_SV:mv_D1007.1 targets ceh-17 no observed phenotype (Rual JF et.al. 2004)	[Chronogram57] | [Chronogram86] | [Chronogram88] | [Expr1039] Antibody staining: CEH-17 expression was strong at the 3-fold to L1 stage and decreased thereafter to reach barely detectable levels in adults. At the L1 stage, CEH-17 was detected exclusively in the nuclei of five neurons of the ring ganglia. One of the five CEH-17+ neurons was dorsal and just posterior to the nerve ring, while the fo…
1.87589e-07	T23G5.6	saeg-2	PKG inhibitor	0	0	0	0		[GO:0034984] BIOLOGICAL_PROCESS cellular response to DNA damage stimulus (IMP)	[WBRNAi00006436] TH:326B3 targets T23G5.6, T23G5.10 no observed phenotype (Gonczy P et.al. 2000) | [WBRNAi00064082] targets T23G5.6, T23G5.10 spontaneous mutation rate increased (Pothof J et.al. 2002) | [WBRNAi00019107] JA:T23G5.6 targets T23G5.6, T23G5.10 no observed phenotype (Kamath RS et.al. 2003) | [WBRNAi00035890] MV_SV:mv_T23G5.6 targets T23G5.6 no observed phenotype (Rual JF et.al. 2004) …
1.88716e-07	T28H10.1		L-aminoadipate-semialdehyde dehydrogenase-phosphopantetheinyl transferase	3	2	681	0		[GO:0000287] MOLECULAR_FUNCTION magnesium ion binding (IEA) | [GO:0008897] MOLECULAR_FUNCTION holo-[acyl-carrier-protein] synthase activity (IEA) | [GO:0009059] BIOLOGICAL_PROCESS macromolecule biosynthetic process (IEA)	[WBRNAi00019415] JA:T28H10.1 targets T28H10.1 no observed phenotype (Kamath RS et.al. 2003) | [WBRNAi00054446] cenix:116-b12 targets T28H10.1, nlp-46 no observed phenotype (Sonnichsen B et.al. 2005)
1.9688e-07	H01G02.2	dyf-18	TF	4	1	159	161		[GO:0004672] MOLECULAR_FUNCTION protein kinase activity (IEA) | [GO:0005524] MOLECULAR_FUNCTION ATP binding (IEA) | [GO:0006468] BIOLOGICAL_PROCESS protein amino acid phosphorylation (IEA) | [GO:0004674] MOLECULAR_FUNCTION protein serine/threonine kinase activity (IEA)	[WBRNAi00016159] JA:H01G02.2 targets H01G02.2 no observed phenotype (Kamath RS et.al. 2003) | [WBRNAi00033639] MV_SV:mv_H01G02.2 targets H01G02.2 no observed phenotype (Rual JF et.al. 2004) | [WBRNAi00049254] cenix:46-c1 targets H01G02.2 no observed phenotype (Sonnichsen B et.al. 2005)	[Expr3727] Strong GFP signals in most ciliated cells, including amphid, phasmid, and labial-quadrant neurons. | [Expr6270] Larval Expression: Nervous System; tail neurons; unidentified cells in head; | [Expr6270] Adult Expression: Nervous System; head neurons; tail neurons; unidentified cells in head;
1.97685e-07	C34D4.1	map-9	microtubule associated	2	1	468	0			[WBRNAi00011592] JA:C34D4.1 targets C34D4.1 no observed phenotype (Kamath RS et.al. 2003) | [WBRNAi00041865] cenix:73-g10 targets C34D4.1 no observed phenotype (Sonnichsen B et.al. 2005)	[Expr3171] Expressed in ADL, ASH, ASI, ASJ, ASK, PHA. | [Expr5418] Larval Expression: intestine; hypodermis; seam cells; | [Expr5418] Adult Expression: seam cells;
2.01491e-07	C24A11.8	frm-4	Membrane-cytoskelton linker	0	0	0	0	frm-4 encodes a predicted transmembrane protein that contains an N-terminal FERM (Band 4.1-ezrin-radixin-moesin) domain; by homology, FRM-4 is predicted to function as a membrane-cytoskeleton linker protein that plays a role in cell adhesion, migration, or organization of cell surface structures; however, as loss of frm-4 activity via large-scale RNAi screens does not result in any obvious abnorm…	[GO:0005488] MOLECULAR_FUNCTION binding (IEA) | [GO:0016021] CELLULAR_COMPONENT integral to membrane (IEA)	[WBRNAi00001501] SA:yk316h1 targets frm-4 no observed phenotype (Maeda I et.al. 2001) | [WBRNAi00002996] JA:C24A11.6 targets frm-4 no observed phenotype (Fraser AG et.al. 2000) | [WBRNAi00029127] MV_SV:mv_C24A11.8 targets frm-4 no observed phenotype (Rual JF et.al. 2004) | [WBRNAi00002993] JA:C24A11.2 targets frm-4 no observed phenotype (Fraser AG et.al. 2000) | [WBRNAi00041048] cenix:73-a7 targe…	[Chronogram1052] | [Expr5320] Larval Expression: pharynx; intestine; stomato-intestinal muscle; distal tip cell; developing vulva; body wall muscle; hypodermis; seam cells; Nervous System; nerve ring; head neurons; neurons along body; unidentified cells in head; unidentified cells in tail ; | [Expr5320] Adult Expression: pharynx; intestine; stomato-intestinal muscle; Reproductive System; distal t…
2.08707e-07	F40A3.5	nipi-4	Kinase	0	0	0	0		[GO:0004672] MOLECULAR_FUNCTION protein kinase activity (IEA) | [GO:0005524] MOLECULAR_FUNCTION ATP binding (IEA) | [GO:0006468] BIOLOGICAL_PROCESS protein amino acid phosphorylation (IEA) | [GO:0004674] MOLECULAR_FUNCTION protein serine/threonine kinase activity (IEA) | [GO:0005515] MOLECULAR_FUNCTION protein binding (IEA) | [GO:0016021] CELLULAR_COMPONENT integral to membrane (IEA)	[WBRNAi00046811] cenix:51-c9 targets F40A3.5 no observed phenotype (Sonnichsen B et.al. 2005) | [WBRNAi00032005] MV_SV:mv_F40A3.5 targets F40A3.5 no observed phenotype (Rual JF et.al. 2004) | [WBRNAi00001329] SA:yk303c1 targets F40A3.5 no observed phenotype (Maeda I et.al. 2001)
2.12313e-07	T03G11.3		FAM164B	1	1	0	0			[WBRNAi00018089] JA:T03G11.3 targets T03G11.3 no observed phenotype (Kamath RS et.al. 2003) | [WBRNAi00052303] cenix:98-f1 targets T03G11.3 no observed phenotype (Sonnichsen B et.al. 2005)
2.13197e-07	F29G6.2	ccdc-149	Coiled-coil	1	1	0	0			[WBRNAi00031585] MV_SV:mv_F29G6.2 targets F29G6.2 no observed phenotype (Rual JF et.al. 2004) | [WBRNAi00045937] cenix:31-a9 targets F29G6.2 no observed phenotype (Sonnichsen B et.al. 2005) | [WBRNAi00014113] JA:F29G6.2 targets F29G6.2 no observed phenotype (Kamath RS et.al. 2003)	[Chronogram1942] | [Expr4855] Pan-neuronal: expressed in embryo; enriched in larva (3.2). | [Expr4855] A-class motor neuron: enriched in embryo (1.9) and larva (1.6). | [Expr4855] Neuronal expression include: All neurons.. | [Expr8198] Expressed in DA, DB, touch neurons, pharyngeal neurons, head neurons.
2.15345e-07	B0507.2		BRO-1 domain protein	0	0	0	0			[WBRNAi00009823] JA:B0507.2 targets B0507.2 no observed phenotype (Kamath RS et.al. 2003) | [WBRNAi00039129] cenix:29-c5 targets B0507.2 no observed phenotype (Sonnichsen B et.al. 2005)
2.51652e-07	Y105C5B.29	hlh-32	bHLH	1	1	1199	0	hlh-32 encodes a basic helix-loop-helix (bHLH) transcription factor similar to the vertebrate Olig2 proteins that play a role in motoneuron and oligodendrocyte development; genetic analyses suggest that, along with hlh-17, hlh-31 and vab-3, hlh-32 may play a redundant role in regulation of ventral cephalic sheath (CEPsh) glia function, as assayed by AWC axonal defects; an hlh-32::gfp promoter fus…	[GO:0018991] BIOLOGICAL_PROCESS oviposition (IMP) | [GO:0030528] MOLECULAR_FUNCTION transcription regulator activity (IEA) | [GO:0045449] BIOLOGICAL_PROCESS regulation of transcription (IEA)	[WBRNAi00061130] targets hlh-32, hlh-17, 21ur-6582, 21ur-5298, 21ur-5435, 21ur-14841, hlh-31 reproductive system physiology variant, egg laying variant (McMiller TL et.al. 2005) | [WBRNAi00061128] targets hlh-32, hlh-17, 21ur-6582, 21ur-5298, 21ur-5435, 21ur-14841, hlh-31 egg laying variant (McMiller TL et.al. 2005) | [WBRNAi00014554] JA:F38C2.2 targets hlh-32, hlh-31, 21ur-9662, 21ur-14157, 21ur…
2.60895e-07	K08D12.2	rpi-2	PCMC	4	2	83	85	rpi-2 is orthologous to human RP2 (OMIM:312600, mutated in retinitis pigmentosa 2), and paralogous to human TBCC (OMIM:602971) and Y71H2AM.24; RPI-2 localizes to rings around the transistion zones at the base of cilia, but has no obvious function in mass RNAi assays.	[GO:0005488] MOLECULAR_FUNCTION binding (IEA)	[WBRNAi00034124] MV_SV:mv_K08D12.2 targets rpi-2 no observed phenotype (Rual JF et.al. 2004) | [WBRNAi00016793] JA:K08D12.d targets rpi-2 no observed phenotype (Kamath RS et.al. 2003) | [WBRNAi00050263] cenix:124-c12 targets rpi-2 no observed phenotype (Sonnichsen B et.al. 2005)	[Expr3735]
2.63088e-07	K06A1.1	aptf-1	Transcription factor	1	1	51	0	aptf-1 encodes an AP-2-like transcription factor; large-scale expression studies report that an aptf-1 reporter is expressed from the late embryo stage onwards in pharyngeal nerves, and a single nerve cell with processes that can be clearly seen in the adult nematode.	[GO:0003700] MOLECULAR_FUNCTION transcription factor activity (IEA) | [GO:0005634] CELLULAR_COMPONENT nucleus (IEA) | [GO:0006355] BIOLOGICAL_PROCESS regulation of transcription, DNA-dependent (IEA)	[WBRNAi00050014] cenix:163-h11 targets aptf-1 no observed phenotype (Sonnichsen B et.al. 2005) | [WBRNAi00022394] JA:K06A1.1 targets aptf-1 no observed phenotype (Kamath RS et.al. 2003) | [WBRNAi00033998] MV_SV:mv_K06A1.1 targets aptf-1 no observed phenotype (Rual JF et.al. 2004)	[Expr7607] Expression is seen from the late embryo stage onwards in nerves of the pharynx. A single nerve cell with processes can be clearly seen in the adult nematode.
2.7359e-07	C14A4.1	dohh-1	Deoxyhypusine hydroxylase	1	1	354	0		[GO:0019915] BIOLOGICAL_PROCESS lipid storage (IMP) | [GO:0040010] BIOLOGICAL_PROCESS positive regulation of growth rate (IMP) | [GO:0010171] BIOLOGICAL_PROCESS body morphogenesis (IMP) | [GO:0009792] BIOLOGICAL_PROCESS embryonic development ending in birth or egg hatching (IMP) | [GO:0040018] BIOLOGICAL_PROCESS positive regulation of multicellular organism growth (IMP) | [GO:0006898] BIOLOGICAL_…	[WBRNAi00023044] [cgc5655]:C14A4.1 targets tag-242 fat content increased (Ashrafi K et.al. 2003) | [WBRNAi00028857] MV_SV:mv_C14A4.1 targets tag-242 no observed phenotype (Rual JF et.al. 2004) | [WBRNAi00071787] targets tag-242 no observed phenotype (Balklava Z et.al. 2007) | [WBRNAi00008386] JA:C14A4.1 targets tag-242 slow growth, organism morphology variant, clear, patchy coloration (Kamath RS …	[Chronogram804] | [Expr5264] Larval Expression: intestine; unidentified cells in head; | [Expr5264] Adult Expression: intestine;
3.0252e-07	F20D1.6	rbg-1	RabGAP	1	1	0	0			[WBRNAi00045097] cenix:69-h3 targets rbg-1 no observed phenotype (Sonnichsen B et.al. 2005) | [WBRNAi00013615] JA:F20D1.6 targets rbg-1 no observed phenotype (Kamath RS et.al. 2003)
3.23708e-07	F56E3.4	fax-1	Photoreceptor-specific nulear receptor	0	0	0	0	fax-1 encodes a conserved nuclear receptor that contains two C4-type zinc fingers and is orthologous to the vertebrate photoreceptor-specific nuclear receptor PNR (OMIM:604485, mutated in enhanced S-cone syndrome and retinitis pigmentosa); fax-1 is required for normal locomotion and neuron fate specification, including specification of the AVA, AVE, and AVK interneurons and proper axon pathfindin…	[GO:0043059] BIOLOGICAL_PROCESS regulation of forward locomotion (IMP) via [WBPaper00026828] Wightman B et al. (2005) | [GO:0043058] BIOLOGICAL_PROCESS regulation of backward locomotion (IMP) via [WBPaper00026828] Wightman B et al. (2005) | [GO:0007626] BIOLOGICAL_PROCESS locomotory behavior (IMP) via [WBPaper00026828] Wightman B et al. (2005) | [GO:0045944] BIOLOGICAL_PROCESS positive regulation…	[WBRNAi00015837] JA:F56E3.4 targets fax-1, F56E3.6 no observed phenotype (Kamath RS et.al. 2003) | [WBRNAi00048731] cenix:61-e4 targets fax-1, F56E3.6 no observed phenotype (Sonnichsen B et.al. 2005) | [WBRNAi00015835] JA:F56E3.1 targets fax-1 no observed phenotype (Kamath RS et.al. 2003) | [WBRNAi00027911] MV_SV:mv_AAD55066 targets fax-1, F56E3.6 no observed phenotype (Rual JF et.al. 2004) | [WB…	[Chronogram844] | [Expr963] Transgenic animals bearing pFX1G1 had high levels of GFP fluorescence or immunoreactivity in embryonic and postembryonic neurons. fax-1::gfp expression was first detected in embryos prior to elongation (approximately 350 minutes of development). By approximately 400 minutes, there is strong fax-1::gfp expression in as many as 20 neurons in the embryonic head and 1-2 ne…
3.4915e-07	F45E10.2		Solute carrier	0	0	0	0		[GO:0005215] MOLECULAR_FUNCTION transporter activity (IEA) | [GO:0006810] BIOLOGICAL_PROCESS transport (IEA) | [GO:0016021] CELLULAR_COMPONENT integral to membrane (IEA) | [GO:0055085] BIOLOGICAL_PROCESS transmembrane transport (IEA) | [GO:0016020] CELLULAR_COMPONENT membrane (IEA)	[WBRNAi00047392] cenix:79-c1 targets F45E10.2 no observed phenotype (Sonnichsen B et.al. 2005)
3.578e-07	D1007.15		Uncharacterized	1	1	0	0		[GO:0016021] CELLULAR_COMPONENT integral to membrane (IEA)	[WBRNAi00003257] JA:D1007.15 targets D1007.15 no observed phenotype (Fraser AG et.al. 2000) | [WBRNAi00043325] cenix:21-c9 targets D1007.15 no observed phenotype (Sonnichsen B et.al. 2005) | [WBRNAi00030307] MV_SV:mv_D1007.15 targets D1007.15 no observed phenotype (Rual JF et.al. 2004)
4.02541e-07	C27C12.4		Major facilitator superfamily	2	1	826	0		[GO:0055085] BIOLOGICAL_PROCESS transmembrane transport (IEA) | [GO:0016021] CELLULAR_COMPONENT integral to membrane (IEA)	[WBRNAi00076169] targets C27C12.4 no observed phenotype (Hamamichi S et.al. 2008) | [WBRNAi00041326] cenix:22-b10 targets C27C12.4 no observed phenotype (Sonnichsen B et.al. 2005) | [WBRNAi00011250] JA:C27C12.4 targets C27C12.4 no observed phenotype (Kamath RS et.al. 2003)	[Expr5351] Larval Expression: Nervous System; head neurons; | [Expr5351] Adult Expression: Nervous System; head neurons;
4.75936e-07	Y34D9A.10	vps-4	ESCRT	3	3	0	0		[GO:0002119] BIOLOGICAL_PROCESS nematode larval development (IMP) | [GO:0040007] BIOLOGICAL_PROCESS growth (IMP) | [GO:0040011] BIOLOGICAL_PROCESS locomotion (IMP) | [GO:0009792] BIOLOGICAL_PROCESS embryonic development ending in birth or egg hatching (IMP) | [GO:0040010] BIOLOGICAL_PROCESS positive regulation of growth rate (IMP) | [GO:0018996] BIOLOGICAL_PROCESS molting cycle, collagen and cuti…	[WBRNAi00060724] targets vps-4 larval lethal (Sieburth D et.al. 2005) | [WBRNAi00060722] targets vps-4 no observed phenotype (Sieburth D et.al. 2005) | [WBRNAi00026642] Simmer:Y34D9A_152.a:Screen_B targets vps-4 embryonic lethal, larval lethal, larval arrest, locomotion variant (Simmer F et.al. 2003) | [WBRNAi00067112] targets vps-4 slow growth (Byrne AB et.al. 2008) | [WBRNAi00080694] targets vp…
4.86087e-07	F36F2.5	tax-2	cGMP signalling - cilia	5	4	0	0	tax-2 encodes a cyclic nucleotide-gated channel beta subunit orthologous to the human gene ROD PHOTORECEPTOR CNG-CHANNEL BETA SUBUNIT (CNGB1; OMIM:600724), which when mutated leads to disease; TAX-2 activity is required for chemosensation, thermosensation, regulation of dauer larval development, normal axon guidance for some sensory neurons, and regulation of axonal outgrowth and morphology in la…	[GO:0048812] BIOLOGICAL_PROCESS neuron projection morphogenesis (IMP) via [WBPaper00006343] Satterlee JS et al. (2004) | [GO:0045664] BIOLOGICAL_PROCESS regulation of neuron differentiation (IMP) via [WBPaper00006343] Satterlee JS et al. (2004) | [GO:0045944] BIOLOGICAL_PROCESS positive regulation of transcription from RNA polymerase II promoter (IMP) via [WBPaper00006343] Satterlee JS et al. (20…	[WBRNAi00027700] MV_SV:mv_AAB41492 targets tax-2 no observed phenotype (Rual JF et.al. 2004) | [WBRNAi00003618] JA:F36F2.5 targets tax-2 no observed phenotype (Fraser AG et.al. 2000) | [WBRNAi00046497] cenix:53-h9 targets tax-2 no observed phenotype (Sonnichsen B et.al. 2005)	[Chronogram1342] | [Chronogram1515] | [Expr1860] GFP is expressed in AWC, AFD, ASE, ASG, ASJ, AQR, PQR, BAG, ASK, ASI, and AWB neurons. All tax-2::gfp fusion genes were expressed continuously from about mid-embryogenesis until the adult stage. | [Expr1861] GFP expressed in the neurons AWC, AFD, ASE, ASI, AQR, PQR, BAG, and occasionally ASK. All tax-2::gfp fusion genes were expressed continuously …
5.04804e-07	F46F6.4	dyf-6	IFT	9	4	0	0	dyf-6 encodes several proteins that, while novel, contain orthologs in Drosophila and mammals; during development, dyf-6 activity is essential for establishing the normal dendritic length of the amphid and phasmid chemosensory neurons; a DYF-6::GFP reporter is expressed in amphid and phasmid neurons where it: 1) localizes to dendritic bodies and endings as well as to cell bodies, and 2) appears t…	[GO:0035058] BIOLOGICAL_PROCESS sensory cilium assembly (IMP) via [WBPaper00027360] Bell LR et al. (2006) | [GO:0030425] CELLULAR_COMPONENT dendrite (IDA) via [WBPaper00027360] Bell LR et al. (2006) | [GO:0043025] CELLULAR_COMPONENT cell soma (IDA) via [WBPaper00027360] Bell LR et al. (2006) | [GO:0042073] BIOLOGICAL_PROCESS intraflagellar transport (IDA) via [WBPaper00027360] Bell LR et al. (200…	[WBRNAi00047566] cenix:246-h8 targets dyf-6 no observed phenotype (Sonnichsen B et.al. 2005) | [WBRNAi00047565] cenix:35-e5 targets dyf-6 no observed phenotype (Sonnichsen B et.al. 2005) | [WBRNAi00015120] JA:F46F6.3 targets dyf-6 no observed phenotype (Kamath RS et.al. 2003)	[Expr4523] Expression of DYF-6::GFP is restricted to a few cells from hatching to adulthood. Of particular note, DYF-6::GFP is consistently expressed in the cell bodies, dendritic bodies, and dendritic endings of the phasmid neurons. Expression was also very evident in the dendritic bodies and endings of the amphid sensilla. DYF-6::GFP was faintly and irregularly expressed in the cell bodies of t…
5.31331e-07	F19C6.1	grk-1	GPCR kinase	3	2	0	0	grk-1 encodes a serine/threonine protein kinase that is most closely related to G protein-coupled receptor (GPCR) kinases.	[GO:0004703] MOLECULAR_FUNCTION G-protein coupled receptor kinase activity (IEA) | [GO:0005524] MOLECULAR_FUNCTION ATP binding (IEA) | [GO:0006468] BIOLOGICAL_PROCESS protein amino acid phosphorylation (IEA) | [GO:0007165] BIOLOGICAL_PROCESS signal transduction (IEA) | [GO:0004871] MOLECULAR_FUNCTION signal transducer activity (IEA) | [GO:0004674] MOLECULAR_FUNCTION protein serine/threonine kinas…	[WBRNAi00013547] JA:F19C6.1 targets grk-1 no observed phenotype (Kamath RS et.al. 2003) | [WBRNAi00031123] MV_SV:mv_F19C6.1 targets grk-1, F19C6.8 no observed phenotype (Rual JF et.al. 2004) | [WBRNAi00045000] cenix:66-h4 targets grk-1 no observed phenotype (Sonnichsen B et.al. 2005)	[Chronogram1419] | [Expr5794] Larval Expression: intestine; | [Expr5794] Adult Expression: intestine; | [Expr5795] Larval Expression: intestine; | [Expr5795] Adult Expression: intestine;
5.4111e-07	ZK682.4	hlh-10	bHLH	2	1	874	0		[GO:0030528] MOLECULAR_FUNCTION transcription regulator activity (IEA) | [GO:0045449] BIOLOGICAL_PROCESS regulation of transcription (IEA) | [GO:0005634] CELLULAR_COMPONENT nucleus (IEA)	[WBRNAi00059660] cenix:47-h9 targets hlh-10 no observed phenotype (Sonnichsen B et.al. 2005) | [WBRNAi00022129] JA:ZK682.4 targets hlh-10 no observed phenotype (Kamath RS et.al. 2003) | [WBRNAi00038417] MV_SV:mv_ZK682.4 targets hlh-10 no observed phenotype (Rual JF et.al. 2004)	[Chronogram385] | [Expr1673] The CeABF-1 expression profile was strongest in L3 and L4. In addition to L3 and L4, L2 and adult showed moderately lower level of expression. Essentially CeABF-1 was not detected in L1. | [Expr2960] Expressed in male sensory rays. | [Expr7899] Expressed in ASE neurons and more than 10 other neurons.
6.12214e-07	C18H9.8	ift-74	IFT	10	4	0	0	ift-74 encodes a protein that interacts with the intraflagellar transport (IFT) component IFT-81; ift-74 along with ift-81 is involved in growth, chemotaxis, intraflagellar transport and the morphogenesis of cilia; ift-74 colocalizes with ift-81 in the ciliary transition zone; ift-74 binds ift-81 in protien binding assays; the physical interaction of ift-74 and ift-81 and their co-localization in…	[GO:0005515] MOLECULAR_FUNCTION protein binding (IPI) via [WBPaper00030726] Kobayashi T et al. (2007) | [GO:0035264] BIOLOGICAL_PROCESS multicellular organism growth (IMP) via [WBPaper00030726] Kobayashi T et al. (2007) | [GO:0050906] BIOLOGICAL_PROCESS detection of stimulus involved in sensory perception (IMP) via [WBPaper00030726] Kobayashi T et al. (2007) | [GO:0006935] BIOLOGICAL_PROCESS chem…	[WBRNAi00011044] JA:C18H9.8 targets ift-74 no observed phenotype (Kamath RS et.al. 2003) | [WBRNAi00040997] cenix:64-b6 targets ift-74 no observed phenotype (Sonnichsen B et.al. 2005)
6.82888e-07	M04G12.3	gcy-34	cGMP signalling - cilia	4	3	122	0	gcy-34 encodes a soluble guanylyl cyclase; GCY-34 activity is required for response to molecular oxygen changes under different conditions; gcy-34 is expressed in sensory neurons connected to the pseudocoelom, URXL, URXR, AQR, and PQR; gcy-34 expression is regulated by ahr-1 and aha-1.	[GO:0040011] BIOLOGICAL_PROCESS locomotion (IMP) | [GO:0009190] BIOLOGICAL_PROCESS cyclic nucleotide biosynthetic process (IEA) | [GO:0016849] MOLECULAR_FUNCTION phosphorus-oxygen lyase activity (IEA) | [GO:0023034] BIOLOGICAL_PROCESS intracellular (IEA) | [GO:0004383] MOLECULAR_FUNCTION guanylate cyclase activity (IEA) | [GO:0006182] BIOLOGICAL_PROCESS cGMP biosynthetic process (IEA)	[WBRNAi00050918] cenix:41-h11 targets gcy-34 no observed phenotype (Sonnichsen B et.al. 2005) | [WBRNAi00078349] targets gcy-34 locomotion variant (Kraemer BC et.al. 2006) | [WBRNAi00017185] JA:M04G12.3 targets gcy-34 no observed phenotype (Kamath RS et.al. 2003) | [WBRNAi00034433] MV_SV:mv_M04G12.3 targets gcy-34 no observed phenotype (Rual JF et.al. 2004)	[Expr2986] Expression of gcy-34 was consistently observed in URX, AQR, and PQR sensory neurons.
6.99443e-07	C45B11.6		Epoxide hydrolase	0	0	0	0		[GO:0003824] MOLECULAR_FUNCTION catalytic activity (IEA) | [GO:0004301] MOLECULAR_FUNCTION epoxide hydrolase activity (IEA) | [GO:0009636] BIOLOGICAL_PROCESS response to toxin (IEA) | [GO:0016020] CELLULAR_COMPONENT membrane (IEA) | [GO:0016021] CELLULAR_COMPONENT integral to membrane (IEA)	[WBRNAi00011969] JA:C45B11.2 targets C45B11.6, C45B11.10 no observed phenotype (Kamath RS et.al. 2003) | [WBRNAi00042511] cenix:19-a9 targets C45B11.6 no observed phenotype (Sonnichsen B et.al. 2005) | [WBRNAi00029824] MV_SV:mv_C45B11.2 targets C45B11.2, C45B11.6, C45B11.10 no observed phenotype (Rual JF et.al. 2004)
7.45565e-07	Y74C9A.5	sesn-1	Sestrins	1	1	0	0	sesn-1 encodes an ortholog of human sestrins (SESN1, OMIM:606103; SESN2, OMIM:607767; and SESN3, OMIM:607768), a family of p53-regulated proteins required to regenerate peroxiredoxins; like its human orthologs, SESN-1 contains a a predicted redox-active domain homologous to bacterial AhpD.	[GO:0005634] CELLULAR_COMPONENT nucleus (IEA) | [GO:0007050] BIOLOGICAL_PROCESS cell cycle arrest (IEA)	[WBRNAi00058416] cenix:171-f9 targets sesn-1, 21ur-13439 no observed phenotype (Sonnichsen B et.al. 2005) | [WBRNAi00058415] cenix:110-b10 targets sesn-1 no observed phenotype (Sonnichsen B et.al. 2005)
7.52108e-07	C27C12.6	dmd-4	Transcription factor	1	1	0	0		[GO:0003677] MOLECULAR_FUNCTION DNA binding (IEA) | [GO:0003700] MOLECULAR_FUNCTION transcription factor activity (IEA) | [GO:0005634] CELLULAR_COMPONENT nucleus (IEA) | [GO:0006355] BIOLOGICAL_PROCESS regulation of transcription, DNA-dependent (IEA) | [GO:0007548] BIOLOGICAL_PROCESS sex differentiation (IEA)	[WBRNAi00029265] MV_SV:mv_C27C12.6 targets dmd-4, C27C12.9 no observed phenotype (Rual JF et.al. 2004) | [WBRNAi00011252] JA:C27C12.6 targets dmd-4, C27C12.9 no observed phenotype (Kamath RS et.al. 2003) | [WBRNAi00041328] cenix:55-c2 targets dmd-4 no observed phenotype (Sonnichsen B et.al. 2005)	[Expr5352] Larval Expression: head mesodermal cell; | [Expr5352] Adult Expression: head mesodermal cell; | [Expr7449] Expression clear and specific in just a few nerve cells. Nerve cell(s) expressing in the head send one projection anteriorly and two projections posteriorly from cell body in nerve ring. Late embryo to adult. One nerve cell in the pharynx also expresses along with another nerve ce…
7.77953e-07	F30A10.8	stn-1	Syntrophin	1	1	0	0	stn-1 encodes a syntrophin, a PDZ and PH domain-containing adaptor protein, with homology to vertebrate alpha and beta-syntrophins; stn-1 activity is required in muscles for normal locomotory behavior: in the absence of stn-1, animals are hyperactive, display exaggerated head movement when moving forward, and hypercontract upon backward locomotion; stn-1 is likely to function in the same pathway …	[GO:0040013] BIOLOGICAL_PROCESS negative regulation of locomotion (IMP) via [WBPaper00006127] Grisoni K et al. (2003) | [GO:0043059] BIOLOGICAL_PROCESS regulation of forward locomotion (IMP) via [WBPaper00006127] Grisoni K et al. (2003) | [GO:0043058] BIOLOGICAL_PROCESS regulation of backward locomotion (IMP) via [WBPaper00006127] Grisoni K et al. (2003) | [GO:0046662] BIOLOGICAL_PROCESS regulati…	[WBRNAi00045958] cenix:147-f8 targets stn-1 no observed phenotype (Sonnichsen B et.al. 2005) | [WBRNAi00003538] JA:F30A10.8 targets stn-1 no observed phenotype (Fraser AG et.al. 2000) | [WBRNAi00025329] Simmer:F30A10.8:Screen_B targets stn-1 slow growth, small, sterile progeny (Simmer F et.al. 2003) | [WBRNAi00002257] SA:yk386c3 targets stn-1, F30A10.9 sick, sterile progeny (Maeda I et.al. 2001) …	[Chronogram1792] | [Expr2677] Transgenic animals carrying construct stn-1:gfp I showed a robust fluorescence in neurons and muscles. No expression was observed outside of these tissues. Expression of stn-1 was detected as early as 2-fold embryos. Among the muscles, signal was particularly strong in the body-wall muscles, the head muscles, and the vulva muscles. Neuronal expression was seen in mos…
7.86383e-07	F59C6.7	che-13	IFT	15	6	73	75	che-13 encodes a novel protein homologous to mammalian IFT57/Hippi (OMIM:606621, protein interactor of Huntingtin-interacting protein 1 that is implicated in neuronal apoptosis in the Huntington disease state); CHE-13 is a proposed component of the intraflagellar transport (IFT) complex B, and is required for the construction and maintenance of cilia on a subset of sensory neurons; in addition, C…	[GO:0008104] BIOLOGICAL_PROCESS protein localization (IMP) via [WBPaper00028470] Efimenko E et al. (2006) | [GO:0035085] CELLULAR_COMPONENT cilium axoneme (IDA) via [WBPaper00031596] Williams CL et al. (2008) | [GO:0007635] BIOLOGICAL_PROCESS chemosensory behavior (IMP) via [WBPaper00000932] Perkins LA et al. (1986) | [GO:0042384] BIOLOGICAL_PROCESS cilium assembly (IMP) via [WBPaper00000932] Per…	[WBRNAi00003870] JA:F59C6.9 targets che-13 no observed phenotype (Fraser AG et.al. 2000) | [WBRNAi00049166] cenix:163-c6 targets F59C6.16, che-13 no observed phenotype (Sonnichsen B et.al. 2005) | [WBRNAi00003868] JA:F59C6.7 targets che-13 no observed phenotype (Fraser AG et.al. 2000) | [WBRNAi00049167] cenix:96-h3 targets che-13, F59C6.17 no observed phenotype (Sonnichsen B et.al. 2005)	[Expr2371] The pattern of DsRed2 fluorescence was consistent with expression specifically in ciliated sensory neurons, including the amphids, phasmids, inner and outer labials, and sensory rays of the male tail. There was no expression of F59C6.7/9 detected in any nonciliated cells. | [Expr2373] Expressed in amphid, phasmid, and inner and outer labial neurons and the ciliated sensory rays of the …
8.07239e-07	F53C3.13		Lipid phosphatase	3	2	0	0		[GO:0003824] MOLECULAR_FUNCTION catalytic activity (IEA) | [GO:0016020] CELLULAR_COMPONENT membrane (IEA) | [GO:0016021] CELLULAR_COMPONENT integral to membrane (IEA)	[WBRNAi00032687] MV_SV:mv_F53C3.13 targets F53C3.13 no observed phenotype (Rual JF et.al. 2004) | [WBRNAi00048110] cenix:53-e11 targets F53C3.13 no observed phenotype (Sonnichsen B et.al. 2005) | [WBRNAi00076464] targets F53C3.13 no observed phenotype (Hamamichi S et.al. 2008) | [WBRNAi00015498] JA:F53C3.13 targets F53C3.13 no observed phenotype (Kamath RS et.al. 2003) | [WBRNAi00007287] SA:yk210…
8.69863e-07	Y47G6A.7		Solute carrier	2	2	1190	0		[GO:0005622] CELLULAR_COMPONENT intracellular (IEA) | [GO:0008270] MOLECULAR_FUNCTION zinc ion binding (IEA) | [GO:0055085] BIOLOGICAL_PROCESS transmembrane transport (IEA) | [GO:0016491] MOLECULAR_FUNCTION oxidoreductase activity (IEA) | [GO:0016021] CELLULAR_COMPONENT integral to membrane (IEA)	[WBRNAi00056824] cenix:81-d1 targets Y47G6A.7 no observed phenotype (Sonnichsen B et.al. 2005)	[Chronogram1001] | [Chronogram1969] | [Expr6991] Larval Expression: Reproductive System; developing uterus; Nervous System; ventral nerve cord; tail neurons; unidentified cells in body ; | [Expr6991] Adult Expression: Reproductive System; uterus; vulval muscle; Nervous System; ventral nerve cord; tail neurons; unidentified cells in body ; | [Expr6992] Larval Expression: pharynx; intestine; excret…
8.90044e-07	K03E6.4	mksr-1	TZ	8	4	83	85	mkrs-1 encodes an ortholog of human B9D1, paralogous to MKRS-2 and MKS-1; MKRS-1 is required for fully normal foraging behavior, and is redundantly required with NPH-4 for roughly normal foraging, and with both NPH-1 and NPH-4 for cilia formation; mkrs-1 is expressed generally in neurons throughout the body, with ciliary neuron expression being dependent on DAF-19; MKRS-1 forms a complex with MKR…	[GO:0005932] CELLULAR_COMPONENT microtubule basal body (IDA) via [WBPaper00031596] Williams CL et al. (2008) | [GO:0008104] BIOLOGICAL_PROCESS protein localization (IMP) via [WBPaper00031596] Williams CL et al. (2008) | [GO:0005515] MOLECULAR_FUNCTION protein binding (IPI) via [WBPaper00031596] Williams CL et al. (2008) | [GO:0035177] BIOLOGICAL_PROCESS larval foraging behavior (IGI) via [WBPaper…	[WBRNAi00049836] cenix:121-f7 targets mksr-1 no observed phenotype (Sonnichsen B et.al. 2005) | [WBRNAi00033919] MV_SV:mv_K03E6.4 targets mksr-1 no observed phenotype (Rual JF et.al. 2004)	[Chronogram1055] | [Chronogram1056] | [Chronogram1960] | [Expr6316] Larval Expression: Nervous System; head neurons; tail neurons; | [Expr6316] Adult Expression: Nervous System; head neurons; tail neurons; | [Expr6317] Larval Expression: Nervous System; head neurons; pharyngeal neurons; tail neurons; | [Expr6317] Adult Expression: Nervous System; head neurons; pharyngeal neurons; tail neurons; | …
9.19384e-07	F35C8.3	jkk-1	MAPK	1	1	0	0	jkk-1 encodes a member of the MAP kinase kinase superfamily that affects synaptic vesicle localization and is required in type-D motor neurons for normal locomotion; can function in the Hog1 MAP kinase pathway I in yeast as an activator of JNK and is expressed in most neurons	[GO:0040011] BIOLOGICAL_PROCESS locomotion (IMP) via [WBPaper00003607] Kawasaki M et al. (1999) | [GO:0007268] BIOLOGICAL_PROCESS synaptic transmission (IMP) via [WBPaper00018908] Rie Sakamoto et al. (2003) | [GO:0006972] BIOLOGICAL_PROCESS hyperosmotic response (IGI) via [WBPaper00003607] Kawasaki M et al. (1999) | [GO:0007257] BIOLOGICAL_PROCESS activation of JUN kinase activity (IMP) via [WBPa…	[WBRNAi00028244] MV_SV:mv_BAA82641 targets jkk-1 no observed phenotype (Rual JF et.al. 2004) | [WBRNAi00046310] cenix:19-d4 targets jkk-1 no observed phenotype (Sonnichsen B et.al. 2005) | [WBRNAi00002050] SA:yk369b7 targets jkk-1 no observed phenotype (Maeda I et.al. 2001)	[Expr1228] Expressed in most or all neurons and their processes, including the nerve ring, the head ganglions, the dorsal and ventral nerve cords, and the tail ganglions. Expressed in all stages of development.
9.29298e-07	B0416.1	tmc-2	Transmembrane channel	1	1	1188	0		[GO:0016021] CELLULAR_COMPONENT integral to membrane (IEA)	[WBRNAi00039044] cenix:71-a3 targets B0416.1 no observed phenotype (Sonnichsen B et.al. 2005) | [WBRNAi00009765] JA:B0416.1 targets B0416.1 no observed phenotype (Kamath RS et.al. 2003) | [WBRNAi00028136] MV_SV:mv_B0416.1 targets B0416.1 no observed phenotype (Rual JF et.al. 2004)
9.31994e-07	T15H9.3	hlh-6	bHLH	2	1	0	0		[GO:0060465] BIOLOGICAL_PROCESS pharynx development (IMP) via [WBPaper00032277] Smit RB et al. (2008) | [GO:0010468] BIOLOGICAL_PROCESS regulation of gene expression (IMP) via [WBPaper00032277] Smit RB et al. (2008) | [GO:0003705] MOLECULAR_FUNCTION RNA polymerase II transcription factor activity, enhancer binding (IDA) via [WBPaper00032277] Smit RB et al. (2008) | [GO:0002119] BIOLOGICAL_PROCESS…	[WBRNAi00053388] cenix:112-d1 targets hlh-6 no observed phenotype (Sonnichsen B et.al. 2005) | [WBRNAi00035598] MV_SV:mv_T15H9.3 targets hlh-6 no observed phenotype (Rual JF et.al. 2004) | [WBRNAi00018746] JA:T15H9.3 targets hlh-6 no observed phenotype (Kamath RS et.al. 2003)	[Expr6698] Larval Expression: pharyngeal gland cells; | [Expr6698] Adult Expression: pharyngeal gland cells;
1.016e-06	F32D1.3		TMEM and TPR repeat	2	1	0	0		[GO:0005488] MOLECULAR_FUNCTION binding (IEA) | [GO:0016021] CELLULAR_COMPONENT integral to membrane (IEA)	[WBRNAi00031674] MV_SV:mv_F32D1.3 targets F32D1.3 no observed phenotype (Rual JF et.al. 2004) | [WBRNAi00046124] cenix:119-c2 targets F32D1.3 no observed phenotype (Sonnichsen B et.al. 2005) | [WBRNAi00014212] JA:F32D1.3 targets F32D1.3 no observed phenotype (Kamath RS et.al. 2003)	[Chronogram950] | [Expr5935]
1.044e-06	D2085.5		RalGAP	1	1	0	0		[GO:0008340] BIOLOGICAL_PROCESS determination of adult life span (IMP)	[WBRNAi00043504] cenix:200-h4 targets D2085.5 no observed phenotype (Sonnichsen B et.al. 2005) | [WBRNAi00070354] targets D2085.5 no observed phenotype (Samuelson AV et.al. 2007) | [WBRNAi00030419] MV_SV:mv_D2085.5 targets D2085.5 no observed phenotype (Rual JF et.al. 2004) | [WBRNAi00070353] targets D2085.5 no observed phenotype (Samuelson AV et.al. 2007) | [WBRNAi00070355] targets D2085.5 age a…	[Chronogram1885] | [Expr173] Weak diffuse expression is seen throughout the musculature of the pharynx. Occasionally this expression has a more discrete focused appearance. | [Expr5631] Larval Expression: pharyngeal gland cells; | [Expr5631] Adult Expression: pharyngeal gland cells;
1.05756e-06	T22F3.12		Cyclophilin	0	0	0	0		[GO:0003755] MOLECULAR_FUNCTION peptidyl-prolyl cis-trans isomerase activity (IEA) | [GO:0006457] BIOLOGICAL_PROCESS protein folding (IEA)
1.08894e-06	Y105E8A.9	apg-1	AP-1 complex	1	1	0	0	apg-1 encodes an adaptin: specifically, it encodes an ortholog of the gamma subunit of adaptor protein complex 1 (AP-1).	[GO:0009306] BIOLOGICAL_PROCESS protein secretion (IMP) via [WBPaper00027122] Kamikura DM et al. (2006) | [GO:0005515] MOLECULAR_FUNCTION protein binding (IPI) via [WBPaper00027122] Kamikura DM et al. (2006) | [GO:0005515] MOLECULAR_FUNCTION protein binding (IEA) | [GO:0002119] BIOLOGICAL_PROCESS nematode larval development (IMP) | [GO:0040007] BIOLOGICAL_PROCESS growth (IMP) | [GO:0009792] BIOLO…	[WBRNAi00064973] targets apg-1 transgene subcellular localization variant, protein aggregation variant (Nollen EAA et.al. 2004) | [WBRNAi00026550] Simmer:Y105E8C.n:Screen_A targets apg-1 embryonic lethal, larval lethal, larval arrest (Simmer F et.al. 2003) | [WBRNAi00000114] JA:Y105E8C.n targets apg-1 slow growth, embryonic lethal, larval lethal, locomotion variant, embryonic lethal late emb (Fra…
1.1768e-06	H06H21.10	tat-2	Flippase	0	0	0	0	tat-2 encodes one of six C. elegans subfamily IV P-type ATPase that, by sequence similarity, is proposed to function as an aminophospholipid translocase (flippase); genetic analyses show that tat-2 has two distinct functions in lipid metabolism: 1) tat-2 is essential for reproductive growth under conditions of sterol deprivation, and 2) TAT-2 activity in the intestine plays a role in regulating m…	[GO:0016125] BIOLOGICAL_PROCESS sterol metabolic process (IMP) via [WBPaper00032240] Lyssenko NN et al. (2008) | [GO:0032502] BIOLOGICAL_PROCESS developmental process (IMP) | [GO:0005524] MOLECULAR_FUNCTION ATP binding (IEA) | [GO:0006754] BIOLOGICAL_PROCESS ATP biosynthetic process (IEA) | [GO:0015662] MOLECULAR_FUNCTION ATPase activity, coupled to transmembrane movement of ions, phosphorylative…	[WBRNAi00016205] JA:H06H21.10 targets tat-2, 21ur-6748, 21ur-9676, 21ur-11267 no observed phenotype (Kamath RS et.al. 2003) | [WBRNAi00078011] targets tat-2, Y17G9A.88 development variant, morphology variant (Lyssenko NN et.al. 2008) | [WBRNAi00077713] targets tat-2, 21ur-6748, 21ur-9676, 21ur-11267 no observed phenotype (Darland-Ransom M et.al. 2008) | [WBRNAi00049310] cenix:39-a5 targets 21ur-1…	[Chronogram753] | [Chronogram1852] | [Expr6271] Larval Expression: intestine - posterior cells; | [Expr6271] Adult Expression: intestine - posterior cells;
1.23245e-06	C42C1.2		Phosphatase	2	2	0	0		[GO:0004722] MOLECULAR_FUNCTION protein serine/threonine phosphatase activity (IEA) | [GO:0006470] BIOLOGICAL_PROCESS protein amino acid dephosphorylation (IEA) | [GO:0008287] CELLULAR_COMPONENT protein serine/threonine phosphatase complex (IEA) | [GO:0003824] MOLECULAR_FUNCTION catalytic activity (IEA)	[WBRNAi00060186] targets C42C1.2 aldicarb resistant (Sieburth D et.al. 2005) | [WBRNAi00060192] targets C42C1.2 aldicarb resistant (Sieburth D et.al. 2005) | [WBRNAi00060187] targets C42C1.2 no observed phenotype (Sieburth D et.al. 2005) | [WBRNAi00060185] targets C42C1.2 aldicarb resistant (Sieburth D et.al. 2005) | [WBRNAi00042337] cenix:77-c11 targets C42C1.2 no observed phenotype (Sonnichsen …
1.23629e-06	F20D1.2	tbc-1	TBC1 domain	1	1	460	0		[GO:0008340] BIOLOGICAL_PROCESS determination of adult life span (IMP) via [WBPaper00031865] Alper S et al. (2008) | [GO:0006952] BIOLOGICAL_PROCESS defense response (IMP) via [WBPaper00031865] Alper S et al. (2008) | [GO:0009792] BIOLOGICAL_PROCESS embryonic development ending in birth or egg hatching (IMP) | [GO:0005097] MOLECULAR_FUNCTION Rab GTPase activator activity (IEA) | [GO:0005622] CELL…	[WBRNAi00061624] targets tbc-1 embryonic lethal (Fernandez AG et.al. 2004) | [WBRNAi00031166] MV_SV:mv_F20D1.2 targets tbc-1 no observed phenotype (Rual JF et.al. 2004) | [WBRNAi00013611] JA:F20D1.2 targets tbc-1 no observed phenotype (Kamath RS et.al. 2003) | [WBRNAi00045094] cenix:112-c5 targets tbc-1, F20D1.15 no observed phenotype (Sonnichsen B et.al. 2005) | [WBRNAi00075824] targets tbc-1 tr…
1.26811e-06	Y108G3AL.3	ccdc-104	Coiled-coil	3	3	1350	0			[WBRNAi00055289] cenix:247-e8 targets Y108G3AL.3 no observed phenotype (Sonnichsen B et.al. 2005)
1.31691e-06	C47E8.7	unc-112	Fermitin family	0	0	0	0	The unc-112 gene encodes a pleckstrin homology domain-containing protein, orthologous to human Mitogen inducible gene-2, that is required for assembly of muscle dense bodies and M lines during embryogenesis; UNC-112 is a dense body/M-line component and requires PAT-3/beta-integrin, UNC-52/perlecan, and PAT-4/integrin-linked kinase for proper localization; UNC-112 binds PAT-4 directly, forms a ter…	[GO:0007160] BIOLOGICAL_PROCESS cell-matrix adhesion (IMP) via [WBPaper00004212] Rogalski TM et al. (2000) | [GO:0040011] BIOLOGICAL_PROCESS locomotion (IMP) via [WBPaper00004212] Rogalski TM et al. (2000) | [GO:0030055] CELLULAR_COMPONENT cell-substrate junction (IDA) via [WBPaper00004212] Rogalski TM et al. (2000) | [GO:0005886] CELLULAR_COMPONENT plasma membrane (IDA) via [WBPaper00004212] Rog…	[WBRNAi00071744] targets unc-112 transgene subcellular localization variant (Balklava Z et.al. 2007) | [WBRNAi00065705] targets unc-112 distal tip cell migration variant (Cram EJ et.al. 2006) | [WBRNAi00024848] Simmer:C47E8.7 targets unc-112 embryonic lethal (Simmer F et.al. 2003) | [WBRNAi00008532] JA:C47E8.7 targets unc-112 adult lethal, locomotion variant, paralyzed (Kamath RS et.al. 2003) | […	[Expr944] GFP is found in the body wall, vulval, spermathecal, uterine, and anal sphincter/depressor muscles. A few unidentified cells also exhibit GFP expression, suggesting that UNC-112 may not be limited to contractile tissues. | [Expr3524]
1.36596e-06	C17G1.7	cysl-1	Sulfhydrylases/cysteine synthases	1	1	110	0	cysl-1 encodes a homolog of sulfhydrylases/cysteine synthases; CYSL-1 functions in neurons to transduce signals from H2S (hydrogen sulfide), which accumulates during hypoxia, to the EGL-9 proline hydroxylase to regulate O2-dependent behavioral plasticity in C. elegans via neuronal activation of the HIF-1 hypoxia-inducible transcription factor.; specifically, CYSL-1 physically interacts with EGL-9…	[GO:0071688] BIOLOGICAL_PROCESS striated (IMP) | [GO:0006535] BIOLOGICAL_PROCESS cysteine biosynthetic process from serine (IEA) | [GO:0003824] MOLECULAR_FUNCTION catalytic activity (IEA) | [GO:0008152] BIOLOGICAL_PROCESS metabolic process (IEA) | [GO:0030170] MOLECULAR_FUNCTION pyridoxal phosphate binding (IEA) | [GO:0004124] MOLECULAR_FUNCTION cysteine synthase activity (IEA)	[WBRNAi00010927] JA:C17G1.7 targets C17G1.7 no observed phenotype (Kamath RS et.al. 2003) | [WBRNAi00033413] MV_SV:mv_G_YK3802 targets C17G1.7 no observed phenotype (Rual JF et.al. 2004) | [WBRNAi00040834] cenix:11-f7 targets C17G1.7 no observed phenotype (Sonnichsen B et.al. 2005) | [WBRNAi00081132] targets C17G1.7 body wall muscle myosin organization defective (Meissner B et.al. 2009)	[Chronogram585]
1.38158e-06	Y80D3A.7	ptr-22	Patched-related	0	0	0	0	ptr-22 encodes a nematode-specific member of the sterol sensing domain (SSD) proteins, distantly paralogous to Drosophila PATCHED (PTC) and human PTCH (OMIM:601309, mutated in basal cell nevus syndrome); PTR-22 is weakly required for normal molting from L4 to adult stages; PTR-22 is also required for normal growth to full size and locomotion.	[GO:0018996] BIOLOGICAL_PROCESS molting cycle, collagen and cuticulin-based cuticle (IMP) via [WBPaper00026841] Zugasti O et al. (2005) | [GO:0040011] BIOLOGICAL_PROCESS locomotion (IMP) | [GO:0040018] BIOLOGICAL_PROCESS positive regulation of multicellular organism growth (IMP) | [GO:0008158] MOLECULAR_FUNCTION hedgehog receptor activity (IEA) | [GO:0016020] CELLULAR_COMPONENT membrane (IEA) | […	[WBRNAi00076930] targets ptr-22 molt defect (Zugasti O et.al. 2005) | [WBRNAi00076962] targets ptr-22 small, locomotion variant, body vacuole, intestinal vacuole (Zugasti O et.al. 2005) | [WBRNAi00058554] cenix:180-g6 targets ptr-22 no observed phenotype (Sonnichsen B et.al. 2005)
1.38747e-06	Y38H6C.14	fam-161	PCMC/TF/TZ	2	2	0	730			[WBRNAi00020316] JA:Y38H6C.14 targets Y38H6C.14 no observed phenotype (Kamath RS et.al. 2003) | [WBRNAi00056065] cenix:110-b5 targets Y38H6C.14 no observed phenotype (Sonnichsen B et.al. 2005) | [WBRNAi00036865] MV_SV:mv_Y38H6C.14 targets Y38H6C.14 no observed phenotype (Rual JF et.al. 2004)
1.38779e-06	Y45F10D.13	sorb-1	Sorbin	1	1	0	0			[WBRNAi00032974] MV_SV:mv_F56F12.1 targets tag-208 no observed phenotype (Rual JF et.al. 2004) | [WBRNAi00056600] cenix:47-c2 targets tag-208, 21ur-6056, 21ur-5931, 21ur-6216, 21ur-5870, 21ur-9512 no observed phenotype (Sonnichsen B et.al. 2005) | [WBRNAi00037097] MV_SV:mv_Y45F10D.13 targets tag-208, 21ur-6216 no observed phenotype (Rual JF et.al. 2004) | [WBRNAi00048742] cenix:128-a2 targets tag…
1.44277e-06	F30H5.1	unc-45	TPR repeat	0	0	0	0	unc-45 encodes a conserved, muscle-specific protein that contains an N-terminal TRP (tetratricopeptide repeat) and a C-terminal UCS (UNC-45-CRO1-She4p) domain; during body wall muscle development, UNC-45 activity is essential for proper thick filament formation and sarcomere organization; in addition, maternally provided UNC-45 is required for embryonic polarity, cytokinesis, and germline cellula…	[GO:0045214] BIOLOGICAL_PROCESS sarcomere organization (IMP) via [WBPaper00024334] Hoppe T et al. (2004) | [GO:0045214] BIOLOGICAL_PROCESS sarcomere organization (IGI) via [WBPaper00024334] Hoppe T et al. (2004) | [GO:0018991] BIOLOGICAL_PROCESS oviposition (IMP) via [WBPaper00024334] Hoppe T et al. (2004) | [GO:0018991] BIOLOGICAL_PROCESS oviposition (IGI) via [WBPaper00024334] Hoppe T et al. (2…	[WBRNAi00071248] targets unc-45 pattern of transgene expression variant, receptor mediated endocytosis defective (Balklava Z et.al. 2007) | [WBRNAi00071733] targets unc-45 transgene subcellular localization variant (Balklava Z et.al. 2007) | [WBRNAi00025335] Simmer:F30H5.1 targets unc-45 embryonic lethal (Simmer F et.al. 2003) | [WBRNAi00009389] JA:Y55B1A_115.e targets unc-45 locomotion variant, …	[Expr1270] The reporter genes are detectable in the adult in the body wall muscle cells, in the pharyngeal muscle cells, in the sex-specific muscle cells (e.g., vulval muscles in hermaphrodites and diagonal muscles of the male tail) and in the anal muscles. Expression is also found in the embryos at the comma to two-fold stage, when muscle lattices are being assembled. beta-galactosidase staining…
1.48351e-06	F13E6.2		Cilia-kinase	5	3	532	0		[GO:0002119] BIOLOGICAL_PROCESS nematode larval development (IMP) | [GO:0040007] BIOLOGICAL_PROCESS growth (IMP) | [GO:0040011] BIOLOGICAL_PROCESS locomotion (IMP) | [GO:0000003] BIOLOGICAL_PROCESS reproduction (IMP) | [GO:0040010] BIOLOGICAL_PROCESS positive regulation of growth rate (IMP) | [GO:0018996] BIOLOGICAL_PROCESS molting cycle, collagen and cuticulin-based cuticle (IMP) | [GO:0005524] …	[WBRNAi00070652] targets F13E6.2 no observed phenotype (Gort EH et.al. 2007) | [WBRNAi00013224] JA:F13E6.2 targets F13E6.2 no observed phenotype (Kamath RS et.al. 2003) | [WBRNAi00074165] targets F13E6.2 sick, larval arrest, lethal, reduced brood size (Ceron J et.al. 2007) | [WBRNAi00072428] targets F13E6.2 sick, reduced brood size, locomotion variant (Ceron J et.al. 2007) | [WBRNAi00074166] targ…
1.53783e-06	C45B2.6		Phospholipase	0	0	0	0		[GO:0006629] BIOLOGICAL_PROCESS lipid metabolic process (IEA)	[WBRNAi00029829] MV_SV:mv_C45B2.6 targets C45B2.6 no observed phenotype (Rual JF et.al. 2004) | [WBRNAi00011977] JA:C45B2.6 targets C45B2.6 no observed phenotype (Kamath RS et.al. 2003) | [WBRNAi00042520] cenix:138-c1 targets C45B2.6 no observed phenotype (Sonnichsen B et.al. 2005)
1.59199e-06	Y105E8A.12	catp-1	Potassium-transporting ATPase	1	1	0	0	catp-1 encodes an alpha subunit of the Na+/K+- and H+/K+-pump P-type ATPase family; catp-1 was identified in screens for animals resistant to developmental defects seen in larvae treated with the nicotinic agonist DMPP; genetic analyses indicate that catp-1 likely functions together with the let-60/Ras and daf-2/insulin-like receptor signaling pathways to regulate L2 larval developmental timing a…	[GO:0002119] BIOLOGICAL_PROCESS nematode larval development (IMP) via [WBPaper00029059] Ruaud AF et al. (2007) | [GO:0040024] BIOLOGICAL_PROCESS dauer larval development (IGI) via [WBPaper00029059] Ruaud AF et al. (2007) | [GO:0005524] MOLECULAR_FUNCTION ATP binding (IEA) | [GO:0006754] BIOLOGICAL_PROCESS ATP biosynthetic process (IEA) | [GO:0015662] MOLECULAR_FUNCTION ATPase activity, coupled to…	[WBRNAi00055215] cenix:154-g6 targets catp-1 no observed phenotype (Sonnichsen B et.al. 2005) | [WBRNAi00065866] targets catp-1 DMPP resistant (Ruaud AF et.al. 2006)	[Expr4691] GFP was detected in epidermal cells including the head epidermal cells hyp1 to hyp5, the hyp7 syncytium, the tail epidermal cells hyp8 to hyp11, and the ventral Pn.p cells. GFP expression was also detected in the excretory duct cell.
1.63697e-06	H03A11.1		FAM20	0	0	0	0	H03A11.1 encodes an FAM20 ortholog; murine FAM20A is a secreted protein expressed in hematopoietic cells.	[GO:0016021] CELLULAR_COMPONENT integral to membrane (IEA)	[WBRNAi00049270] cenix:70-g1 targets H03A11.1 no observed phenotype (Sonnichsen B et.al. 2005) | [WBRNAi00016169] JA:H03A11.1 targets H03A11.1 no observed phenotype (Kamath RS et.al. 2003) | [WBRNAi00000614] SA:yk223a3 targets H03A11.1 no observed phenotype (Maeda I et.al. 2001) | [WBRNAi00033650] MV_SV:mv_H03A11.1 targets H03A11.1 no observed phenotype (Rual JF et.al. 2004)
1.66693e-06	Y110A7A.20	ift-20	IFT	10	5	59	61	Y110A7A.20 encodes an ortholog of Chlamydomonas and human IFT20; Y110A7A.20 undergoes intraflagellar transport (IFT) in a manner consistent with its being a component of the OSM-3-driven IFT-particle B subcomplex; Y110A7A.20 is expressed in amphid and phasmid neurons, mechanosensory neurons, and other unidentified head neurons and tail cells; by orthology with human IFT20, Y110A7A.20 may deliver …		[WBRNAi00055323] cenix:223-h9 targets Y110A7A.20 no observed phenotype (Sonnichsen B et.al. 2005) | [WBRNAi00004524] JA:Y110A7A.i targets Y110A7A.20 no observed phenotype (Fraser AG et.al. 2000)	[Chronogram746] | [Chronogram1314] | [Expr6881] Larval Expression: Nervous System; head neurons; amphids; mechanosensory neurons; phasmids; unidentified cells in tail ; | [Expr6881] Adult Expression: Nervous System; head neurons; amphids; mechanosensory neurons; phasmids; unidentified cells in tail ; | [Expr8298]
1.68583e-06	T23G7.3		Telomerase inhibitor	1	1	771	0		[GO:0003676] MOLECULAR_FUNCTION nucleic acid binding (IEA) | [GO:0005622] CELLULAR_COMPONENT intracellular (IEA)	[WBRNAi00053983] cenix:200-e9 targets T23G7.3 no observed phenotype (Sonnichsen B et.al. 2005) | [WBRNAi00000967] SA:yk266a2 targets T23G7.3 no observed phenotype (Maeda I et.al. 2001) | [WBRNAi00019110] JA:T23G7.3 targets T23G7.3 no observed phenotype (Kamath RS et.al. 2003) | [WBRNAi00035892] MV_SV:mv_T23G7.3 targets T23G7.3 no observed phenotype (Rual JF et.al. 2004)
1.75597e-06	H17B01.1	fgt-1	Glucose transporter	1	1	0	0		[GO:0016020] CELLULAR_COMPONENT membrane (IEA) | [GO:0022891] MOLECULAR_FUNCTION substrate-specific transmembrane transporter activity (IEA) | [GO:0055085] BIOLOGICAL_PROCESS transmembrane transport (IEA) | [GO:0005215] MOLECULAR_FUNCTION transporter activity (IEA) | [GO:0006810] BIOLOGICAL_PROCESS transport (IEA) | [GO:0016021] CELLULAR_COMPONENT integral to membrane (IEA)	[WBRNAi00016274] JA:H17B01.1a targets H17B01.1 no observed phenotype (Kamath RS et.al. 2003) | [WBRNAi00049420] cenix:132-e1 targets H17B01.1 no observed phenotype (Sonnichsen B et.al. 2005) | [WBRNAi00037371] MV_SV:mv_Y51H7BL.b targets H17B01.1 no observed phenotype (Rual JF et.al. 2004) | [WBRNAi00020898] JA:Y51H7B_4.a targets H17B01.1 no observed phenotype (Kamath RS et.al. 2003)	[Expr1684] Very broadly expressed, if not ubiquitous. Observed in neurons, pharynx, hypodermis, muscles
1.78284e-06	C06E1.10	rha-2	DEAH helicase	0	0	0	0	rha-2 encodes a DEAH helicase orthologous to the Drosophila KURZ, the human KIAA1517, and the S. cerevisiae ECM16 proteins; rha-2 functions in a number of different biological processes, including germline development, body wall muscle organization, and adult lifespan determination; RHA-2 can be phosphorylated by murine ERK2 in vitro, suggesting that it is a substrate for the RTK-RAS-ERK pathway …	[GO:0008340] BIOLOGICAL_PROCESS determination of adult life span (IMP) | [GO:0002119] BIOLOGICAL_PROCESS nematode larval development (IMP) | [GO:0040007] BIOLOGICAL_PROCESS growth (IMP) | [GO:0040010] BIOLOGICAL_PROCESS positive regulation of growth rate (IMP) | [GO:0016246] BIOLOGICAL_PROCESS RNA interference (IMP) | [GO:0009792] BIOLOGICAL_PROCESS embryonic development ending in birth or egg ha…	[WBRNAi00063949] targets rha-2 extended life span (Hansen M et.al. 2005) | [WBRNAi00075508] targets rha-2 slow growth, larval arrest (Eki T et.al. 2007) | [WBRNAi00069352] targets rha-2 RNAi resistant, transgene expression increased (Kim JK et.al. 2005) | [WBRNAi00008354] JA:C06E1.10 targets rha-2 slow growth, embryonic lethal, sterile progeny (Kamath RS et.al. 2003) | [WBRNAi00069353] targets rh…
1.96697e-06	F31D4.1	exos-7	Exosome	0	0	0	0		[GO:0002119] BIOLOGICAL_PROCESS nematode larval development (IMP) | [GO:0040007] BIOLOGICAL_PROCESS growth (IMP) | [GO:0009792] BIOLOGICAL_PROCESS embryonic development ending in birth or egg hatching (IMP) | [GO:0040010] BIOLOGICAL_PROCESS positive regulation of growth rate (IMP) | [GO:0006898] BIOLOGICAL_PROCESS receptor-mediated endocytosis (IMP) | [GO:0000175] MOLECULAR_FUNCTION 3'-5'-exoribo…	[WBRNAi00025339] Simmer:F31D4.1 targets exos-7 embryonic lethal, larval arrest (Simmer F et.al. 2003) | [WBRNAi00008731] JA:F31D4.1 targets exos-7 slow growth (Kamath RS et.al. 2003) | [WBRNAi00045999] cenix:123-e3 targets exos-7 embryonic lethal (Sonnichsen B et.al. 2005) | [WBRNAi00071613] targets exos-7 pattern of transgene expression variant, receptor mediated endocytosis defective (Balklava …	[Expr1376] Subset of motor neurons.
2.07464e-06	Y51H4A.3	rho-1	Rho	4	3	0	0	rho-1 encodes a Rho GTPase; rho-1 activity is required for regulation of a number of actin filament-based processes including embryonic polarity, cell migration, cell shape changes, muscle contraction, and neurite outgrowth; in addition, RHO-1 is required for both DGK-1- and UNC-13-dependent and independent regulation of synaptic signaling at neuromuscular junctions; as RHO-1 binds DGK-1 in vitro…	[GO:0040017] BIOLOGICAL_PROCESS positive regulation of locomotion (IMP) via [WBPaper00027016] McMullan R et al. (2006) | [GO:0014057] BIOLOGICAL_PROCESS positive regulation of acetylcholine secretion (IMP) via [WBPaper00027016] McMullan R et al. (2006) | [GO:0032970] BIOLOGICAL_PROCESS regulation of actin filament-based process (IMP) via [WBPaper00031005] Schonegg S et al. (2007) | [GO:0032970] B…	[WBRNAi00062782] targets rho-1 no observed phenotype (Norman KR et.al. 2005) | [WBRNAi00062779] targets rho-1 larval lethal (Norman KR et.al. 2005) | [WBRNAi00078015] targets rho-1 egg laying variant, body wall muscle morphology variant, body wall muscle myosin organization defective (Qadota H et.al. 2008) | [WBRNAi00065658] targets rho-1 spindle position defective early emb (Motegi F et.al. 2006…	[Expr1535] Most of CeRhoA was found during larva development, reaching a peak at L3 stage, whereas it is less abundant at embryo and adult stages. | [Expr1536] Ubiquitous expression were observed throughout development. Two major structures were highly stained at the larval stage and much less so in adults: the tip of the head and the pharyngeal nerve ring. | [Expr4278] | [Expr4279] | [Expr4992]
2.11094e-06	T05G5.5		Dephospho-CoA kinase	2	2	0	0		[GO:0004140] MOLECULAR_FUNCTION dephospho-CoA kinase activity (IEA) | [GO:0005524] MOLECULAR_FUNCTION ATP binding (IEA) | [GO:0015937] BIOLOGICAL_PROCESS coenzyme A biosynthetic process (IEA) | [GO:0016021] CELLULAR_COMPONENT integral to membrane (IEA)	[WBRNAi00035228] MV_SV:mv_T05G5.5 targets T05G5.5 no observed phenotype (Rual JF et.al. 2004) | [WBRNAi00006173] TH:322H2 targets T05G5.5 no observed phenotype (Gonczy P et.al. 2000) | [WBRNAi00052564] cenix:322-h2 targets T05G5.5 no observed phenotype (Sonnichsen B et.al. 2005)
2.12668e-06	R01H10.6	bbs-5	BBS	12	5	64	66	bbs-5 encodes a novel protein that is the C. elegans ortholog of human BBS5; bbs-5 is required for the proper regulation of insulin secretion; bbs-5, bbs-1, bbs-8 and bbs-9 mutants along with ciliary phenotypes show an increased secretion of insulin, biogenic amines and neuropeptides which requires the Rab27/AEX-6 dense-core vesicle exocytosis machinery; a BBS-5::GFP reporter protein is expressed…	[GO:0005932] CELLULAR_COMPONENT microtubule basal body (IDA) via [WBPaper00013451] Li JB et al. (2004) | [GO:0031513] CELLULAR_COMPONENT nonmotile primary cilium (IDA) via [WBPaper00013451] Li JB et al. (2004) | [GO:0000287] MOLECULAR_FUNCTION magnesium ion binding (IEA) | [GO:0004427] MOLECULAR_FUNCTION inorganic diphosphatase activity (IEA) | [GO:0005737] CELLULAR_COMPONENT cytoplasm (IEA) | [G…	[WBRNAi00034516] MV_SV:mv_R01H10.6 targets bbs-5 no observed phenotype (Rual JF et.al. 2004) | [WBRNAi00017300] JA:R01H10.6 targets bbs-5 no observed phenotype (Kamath RS et.al. 2003) | [WBRNAi00007005] TH:335E5 targets bbs-5 no observed phenotype (Gonczy P et.al. 2000) | [WBRNAi00051106] cenix:140-b8 targets bbs-5 no observed phenotype (Sonnichsen B et.al. 2005) | [WBRNAi00051105] cenix:335-e5 t…	[Chronogram1523] | [Expr141] Typically one or two neuronal nuclei around the isthmus of the pharynx are observed in 3-fold embryos and young larvae. These nuclei are less frequently observed in older larvae and adults. | [Expr2968] GFP fluorescence was detected in all ciliated sensory neurons including the amphids, labial neurons, phasmids, and the sensory rays of the male tail. No GFP was eviden…
2.18377e-06	F59A2.6		Golgin	0	0	0	0			[WBRNAi00066100] targets F59A2.6 cord commissures fail to reach target (Schmitz C et.al. 2006) | [WBRNAi00049098] cenix:322-c12 targets F59A2.6 no observed phenotype (Sonnichsen B et.al. 2005) | [WBRNAi00016049] JA:F59A2.6 targets F59A2.6 no observed phenotype (Kamath RS et.al. 2003)
2.19979e-06	F31C3.1	cyn-5	Cyclophilin B	2	2	0	0	cyn-5 encodes a cyclophilin that is functional in vitro and is predicted to be a secreted protein that is structurally most similar to human cyclophilin B; expressed in the intestine.	[GO:0003755] MOLECULAR_FUNCTION peptidyl-prolyl cis-trans isomerase activity (IEA) | [GO:0006457] BIOLOGICAL_PROCESS protein folding (IEA)	[WBRNAi00022707] [cgc5482]:cyp-6:1 targets cyn-6 no observed phenotype (Picken NC et.al. 2002) | [WBRNAi00027818] MV_SV:mv_AAC47126 targets F31C3.2, cyn-5 no observed phenotype (Rual JF et.al. 2004) | [WBRNAi00045993] cenix:129-d10 targets cyn-5 no observed phenotype (Sonnichsen B et.al. 2005) | [WBRNAi00024338] [cgc5482]:cyp-5_cyp-6:1 targets cyn-5 no observed phenotype (Picken NC et.al. 2002) |…	[Chronogram203] | [Chronogram249] | [Chronogram250] | [Chronogram466] | [Chronogram1049] | [Expr1989] The temporal expression pattern of cyp-5 was determined by semi-quantitative RT-PCR on staged mRNA samples. The relative expression level in the embryo was 2-fold higher than larval and adult stages, and the post-embryonic expression levels were fairly constant. | [Expr1990] The spatial expressio…
2.2593e-06	F01F1.1	hpo-10	Leukocyte receptor cluster	0	0	0	0			[WBRNAi00005458] TH:306A12 targets F01F1.1 no observed phenotype (Gonczy P et.al. 2000) | [WBRNAi00012734] JA:F01F1.1 targets F01F1.1 no observed phenotype (Kamath RS et.al. 2003) | [WBRNAi00001316] SA:yk302d2 targets F01F1.1 no observed phenotype (Maeda I et.al. 2001) | [WBRNAi00043747] cenix:306-a12 targets F01F1.1 no observed phenotype (Sonnichsen B et.al. 2005) | [WBRNAi00030536] MV_SV:mv_F01…	[Expr161] Very weak expression is seen in many cells, possibly all somatic cells, throughout the worm from early embryonic stages to adulthood.
2.27082e-06	C06A5.7	unc-94	Tropomodulin	2	2	0	0	unc-94 encodes a tropomodulin; unc-94 was identified in screens for mutations that disrupt the structure of body-wall muscle; unc-94 mutations result in uncoordinated animals due to disorganized thin filaments that interdigitate with thick filaments and clump, perhaps with some intermediate-type filaments, at the ends of muscle cells.	[GO:0005523] MOLECULAR_FUNCTION tropomyosin binding (IEA) | [GO:0005856] CELLULAR_COMPONENT cytoskeleton (IEA)	[WBRNAi00002913] JA:C06A5.7 targets unc-94 no observed phenotype (Fraser AG et.al. 2000) | [WBRNAi00039824] cenix:73-f8 targets unc-94 no observed phenotype (Sonnichsen B et.al. 2005) | [WBRNAi00028535] MV_SV:mv_C06A5.7 targets sir-2.4, unc-94 no observed phenotype (Rual JF et.al. 2004)	[Chronogram1603] | [Chronogram1805] | [Expr5181] Larval Expression: anal depressor muscle; Reproductive System; developing vulva; body wall muscle; unidentified cells; | [Expr5181] Adult Expression: anal depressor muscle; Reproductive System; vulval muscle; body wall muscle; unidentified cells; | [Expr8963] unc-94a is expressed in body wall muscle, but not in pharyngeal muscle, and is also expres…
2.31631e-06	T25G12.4	rab-6.2	Rab	4	3	0	0	rab-6.2 encodes a small, monomeric Rab GTPase that is most closely related to the Drosophila and mammalian Rab6 GTPases; by homology, RAB-6.2 is predicted to function in the regulation of intracellular membrane trafficking; RNAi experiments indicate that rab-6.2 is required redundantly with rab-6.1 for normal embryonic development and reproduction; a RAB-6.2::GFP fusion protein localizes to the G…	[GO:0003924] MOLECULAR_FUNCTION GTPase activity (IEA) | [GO:0005525] MOLECULAR_FUNCTION GTP binding (IEA) | [GO:0007264] BIOLOGICAL_PROCESS small GTPase mediated signal transduction (IEA) | [GO:0005515] MOLECULAR_FUNCTION protein binding (IEA) | [GO:0006886] BIOLOGICAL_PROCESS intracellular protein transport (IEA) | [GO:0006913] BIOLOGICAL_PROCESS nucleocytoplasmic transport (IEA) | [GO:0007165] …	[WBRNAi00035972] MV_SV:mv_T25G12.4 targets rab-6.2 no observed phenotype (Rual JF et.al. 2004) | [WBRNAi00054154] cenix:120-e8 targets rab-6.2 no observed phenotype (Sonnichsen B et.al. 2005) | [WBRNAi00019231] JA:T25G12.4 targets rab-6.2 no observed phenotype (Kamath RS et.al. 2003)	[Chronogram252] | [Expr6767] Larval Expression: anal depressor muscle; body wall muscle; excretory cell; Nervous System; nerve ring; ventral nerve cord; head neurons; tail neurons; unidentified cells in head; unidentified cells in tail ; | [Expr6767] Adult Expression: stomato-intestinal muscle; anal depressor muscle; Reproductive System; vulval muscle; body wall muscle; excretory cell; Nervous Sy…
2.35542e-06	ZC449.5		Starmaker	0	0	0	0		[GO:0016021] CELLULAR_COMPONENT integral to membrane (IEA)	[WBRNAi00021703] JA:ZC449.5 targets ZC449.5 no observed phenotype (Kamath RS et.al. 2003) | [WBRNAi00058929] cenix:102-b3 targets ZC449.5 no observed phenotype (Sonnichsen B et.al. 2005)
2.49014e-06	C38H2.2		Galactosyltransferase	0	0	0	0	C38H2.2 encodes a core 1 UDP-Gal:GalNAcalpha1-Ser/Thr beta1,3-galactosyltransferase (core 1 beta3-Gal-T or T-synthase, EC2.4.1.122); C38H2.2 protein is predicted to be primarily extracellular, with an N-terminal transmembrane domain; C38H2.2 shares 6 conserved cysteine residues with all known T-synthases, and is ubiquitously expressed; enzymatically active C38H2.2 can be generated from insect but…	[GO:0016020] CELLULAR_COMPONENT membrane (IEA) | [GO:0016757] MOLECULAR_FUNCTION transferase activity, transferring glycosyl groups (IEA) | [GO:0016021] CELLULAR_COMPONENT integral to membrane (IEA)	[WBRNAi00042176] cenix:320-a4 targets C38H2.2 no observed phenotype (Sonnichsen B et.al. 2005) | [WBRNAi00005987] TH:320A4 targets C38H2.2 no observed phenotype (Gonczy P et.al. 2000) | [WBRNAi00065874] targets C38H2.2 no observed phenotype (Ju T et.al. 2006)	[Chronogram541] | [Expr4234] Ce-T-synthase was expressed in every cell and at all stages of Caenorhabditis elegans. | [Expr5473] Larval Expression: pharynx; pharyngeal gland cells; intestine; rectal gland cells; Reproductive System; developing vulva; Nervous System; head neurons; unidentified cells in body ;unidentified cells in tail ; | [Expr5473] Adult Expression: pharynx; pharyngeal gland cell…
2.49379e-06	B0024.8	che-12	Cilia - HEAT domain	4	3	1013	0	che-12 encodes a conserved protein that contains at least seven predicted HEAT repeats; CHE-12 activity is required continuously in sensory neurons for formation of distal ciliary segments and thus, for normal sensory cilium morphology and function and chemotaxis to a subset of attractants, including sodium chloride; a che-12::gfp promoter fusion is expressed in the two phasmid neurons and the su…	[GO:0006935] BIOLOGICAL_PROCESS chemotaxis (IMP) via [WBPaper00031483] Bacaj T et al. (2008) | [GO:0035058] BIOLOGICAL_PROCESS sensory cilium assembly (IMP) via [WBPaper00031483] Bacaj T et al. (2008) | [GO:0006972] BIOLOGICAL_PROCESS hyperosmotic response (IMP) via [WBPaper00031483] Bacaj T et al. (2008) | [GO:0043053] BIOLOGICAL_PROCESS dauer entry (IMP) via [WBPaper00000932] Perkins LA et al. …	[WBRNAi00009552] JA:B0024.5 targets che-12 no observed phenotype (Kamath RS et.al. 2003) | [WBRNAi00038656] cenix:47-b3 targets che-12 no observed phenotype (Sonnichsen B et.al. 2005) | [WBRNAi00009554] JA:B0024.8 targets che-12, 21ur-8896 no observed phenotype (Kamath RS et.al. 2003) | [WBRNAi00027946] MV_SV:mv_B0024.5 targets che-12 no observed phenotype (Rual JF et.al. 2004) | [WBRNAi00038655]…	[Expr8175] Inspection of three independent che-12 pro::GFP transgenic lines showed that che-12 is expressed in only the subset of amphid neurons that lack wing- or finger-like ciliary extensions and in the two phasmid neurons.
2.59468e-06	B0496.8	tes-1	PCP/cilia	0	0	0	0	tes-1 encodes an ortholog of Drosophila CG6522-PA and of human LMCD1 and TESTIN; TES-1 is dispensable for Wnt-directed planar cell polarity and the fully asymmetrical division of B.a versus B.p cells.	[GO:0008340] BIOLOGICAL_PROCESS determination of adult life span (IMP) | [GO:0008270] MOLECULAR_FUNCTION zinc ion binding (IEA)	[WBRNAi00028181] MV_SV:mv_B0496.8 targets tag-224 no observed phenotype (Rual JF et.al. 2004) | [WBRNAi00078542] targets tag-224 extended life span (Kim Y et.al. 2007) | [WBRNAi00078649] targets tag-224 paraquat resistant (Kim Y et.al. 2007) | [WBRNAi00009821] JA:B0496.8 targets tag-224 no observed phenotype (Kamath RS et.al. 2003) | [WBRNAi00039126] cenix:12-h1 targets tag-224 no observed phenot…	[Expr5078] Larval Expression: intestine; Nervous System; ventral nerve cord; head neurons; tail neurons; | [Expr5078] Adult Expression: intestine; Reproductive System; vulval muscle; Nervous System; ventral nerve cord; head neurons; tail neurons; | [Expr5079] Larval Expression: pharyngeal-intestinal valve; intestine; Nervous System; nerve ring; ventral nerve cord; head neurons; neurons along body…
2.67065e-06	T28F3.6	ifta-2	IFT	12	5	0	7	ifta-2 encodes a ciliary protein, orthologous to human RABL5, that is required for normally short life span and dauer formation; IFTA-2 is expressed in amphid, labial, and phasmid ciliated sensory neurons; intracellularly, IFTA-2 resides in the bases and axonemes of cilia, colocalizing with DAF-2 and AGE-1; IFTA-2 may be either a cargo or a cargo-docking component of intraflagellar transport (IFT…	[GO:0035085] CELLULAR_COMPONENT cilium axoneme (IDA) via [WBPaper00028471] Schafer JC et al. (2006) | [GO:0005932] CELLULAR_COMPONENT microtubule basal body (IDA) via [WBPaper00028471] Schafer JC et al. (2006) | [GO:0008340] BIOLOGICAL_PROCESS determination of adult life span (IMP) via [WBPaper00028471] Schafer JC et al. (2006) | [GO:0048009] BIOLOGICAL_PROCESS insulin-like growth factor receptor…	[WBRNAi00036099] MV_SV:mv_T28F3.6 targets ifta-2 no observed phenotype (Rual JF et.al. 2004) | [WBRNAi00019411] JA:T28F3.6 targets ifta-2 no observed phenotype (Kamath RS et.al. 2003) | [WBRNAi00054436] cenix:131-h10 targets ifta-2 no observed phenotype (Sonnichsen B et.al. 2005)	[Expr4685] ifta-2 was expressed exclusively in ciliated sensory neurons in both the head and the tail of the adult hermaphrodite. No expression was observed outside of these neurons. | [Expr4686]
2.67321e-06	C33D9.1	exc-5	RhoGEF	0	0	0	0	exc-5 encodes a protein orthologous to human FGD1 which is a guanine nucleotide exchange factor (GEF) for the Rho GTPase, Cdc-42; exc-5 is involved in the morphogenesis and structural organization of the excretory cell and is predominantly expressed in the excretory cell during development; mutations in human FGD1 cause Aarskog syndrome that affects skeletal development.	[GO:0000902] BIOLOGICAL_PROCESS cell morphogenesis (IMP) via [WBPaper00003721] Buechner M et al. (1999) | [GO:0045179] CELLULAR_COMPONENT apical cortex (IDA) via [WBPaper00004746] Suzuki N et al. (2001) | [GO:0005085] MOLECULAR_FUNCTION guanyl-nucleotide exchange factor activity (ISS) via [WBPaper00005032] Gao J et al. (2001) | [GO:0002064] BIOLOGICAL_PROCESS epithelial cell development (IMP) via…	[WBRNAi00027205] Simmer:C33D9.1:Screen targets exc-5 locomotion variant (Simmer F et.al. 2003) | [WBRNAi00041756] cenix:37-g1 targets exc-5 no observed phenotype (Sonnichsen B et.al. 2005) | [WBRNAi00011529] JA:C33D9.1 targets exc-5 no observed phenotype (Kamath RS et.al. 2003) | [WBRNAi00063346] targets exc-5 organism morphology variant (Gao J et.al. 2001) | [WBRNAi00001483] SA:yk315c4 targets e…	[Expr1494] exc-5 5'::gfp was expressed in the excretory canal. exc-5::gfp was observed in excretory canal cells as well as pharyngeal muscles, rectal epithelial cells, and several head and tail neurons. | [Expr1741] An 3.0 kb fgd-1 fragment is present in all developmental stages. | [Expr1742] Expressed in embryo and L1 larva stage. No GFP was observed in preelongation embryos. GFP first observed …
2.68124e-06	Y73F8A.5		Uncharacterized	3	3	0	0		[GO:0016021] CELLULAR_COMPONENT integral to membrane (IEA)	[WBRNAi00037825] MV_SV:mv_Y73F8A.5 targets Y73F8A.5 no observed phenotype (Rual JF et.al. 2004) | [WBRNAi00058403] cenix:44-b6 targets Y73F8A.5 no observed phenotype (Sonnichsen B et.al. 2005)	[Expr7124] Larval Expression: Nervous System; nerve ring; ventral nerve cord; head neurons; pharyngeal neurons; neurons along body; tail neurons; | [Expr7124] Adult Expression: Nervous System; nerve ring; ventral nerve cord; head neurons; pharyngeal neurons; neurons along body; tail neurons;
2.76504e-06	H15N14.2	nsf-1	N-ethylmaleimide sensitive secretion factor	2	2	0	0		[GO:0009792] BIOLOGICAL_PROCESS embryonic development ending in birth or egg hatching (IMP) | [GO:0002119] BIOLOGICAL_PROCESS nematode larval development (IMP) | [GO:0000003] BIOLOGICAL_PROCESS reproduction (IMP) | [GO:0032940] BIOLOGICAL_PROCESS secretion by cell (IMP) | [GO:0071688] BIOLOGICAL_PROCESS striated (IMP) | [GO:0040007] BIOLOGICAL_PROCESS growth (IMP) | [GO:0006898] BIOLOGICAL_PROCES…	[WBRNAi00080005] targets nsf-1 embryonic lethal (Poteryaev D et.al. 2005) | [WBRNAi00004900] JA:ZK1014.1 targets nsf-1 larval lethal (Fraser AG et.al. 2000) | [WBRNAi00003877] JA:H15N14.1 targets nsf-1 embryonic lethal (Fraser AG et.al. 2000) | [WBRNAi00071685] targets nsf-1 transgene subcellular localization variant (Balklava Z et.al. 2007) | [WBRNAi00025802] Simmer:H15N14.1:Screen_A targets nsf…	[Expr7983] Expression was observed in neurons, the pharynx, and the uterine-vulval region. NSF-1S::GFP is highly expressed in neurons, especially in the vicinity of the pharynx, but has no significant expression in the pharynx itself or in the uterine-vulval region. NSF-1L::GFP is mainly expressed in the pharynx and the uterine-vulval region, and is also expressed in the nerve ring but has no sig…
2.86526e-06	ZC506.4	mgl-1	GPCR	1	1	0	0	mgl-1 encodes a Group II metabotropic glutamate receptor (OMIM:604099, loss-of-function mutations in mice are associated with defects in long-term depression); by homology, MGL-1 is predicted to function as a pre-synaptic G protein-coupled receptor that, in response to glutamate binding, inhibits adenylyl cyclase activity; loss of mgl-1 activity via large-scale RNAi screens indicates that, in C. …	[GO:0040010] BIOLOGICAL_PROCESS positive regulation of growth rate (IMP) | [GO:0007186] BIOLOGICAL_PROCESS G-protein coupled receptor protein signaling pathway (IEA) | [GO:0016021] CELLULAR_COMPONENT integral to membrane (IEA) | [GO:0004930] MOLECULAR_FUNCTION G-protein coupled receptor activity (IEA)	[WBRNAi00009442] JA:ZC506.4 targets mgl-1 slow growth (Kamath RS et.al. 2003) | [WBRNAi00058985] cenix:65-b12 targets mgl-1 no observed phenotype (Sonnichsen B et.al. 2005)	[Expr8246] Pmgl-1::mCherry was expressed in AIA amphid interneurons, RMDV and RMDD ring interneurons/motoneurons, and pharyngeal NSM serotonergic neurons.
2.92144e-06	Y94H6A.7		Phosphotyrosine protein phosphatase	1	1	0	0		[GO:0004725] MOLECULAR_FUNCTION protein tyrosine phosphatase activity (IEA) | [GO:0006470] BIOLOGICAL_PROCESS protein amino acid dephosphorylation (IEA) | [GO:0003993] MOLECULAR_FUNCTION acid phosphatase activity (IEA) | [GO:0004726] MOLECULAR_FUNCTION non-membrane spanning protein tyrosine phosphatase activity (IEA) | [GO:0005737] CELLULAR_COMPONENT cytoplasm (IEA)	[WBRNAi00037916] MV_SV:mv_Y94H6A.d targets Y94H6A.10, Y94H6A.12, Y94H6A.7 no observed phenotype (Rual JF et.al. 2004)
2.93687e-06	R144.1	klp-6	Ciliary kinesin	1	1	897	0	klp-6 encodes a predicted monomeric kinesin and member of the UNC-104 family.	[GO:0040010] BIOLOGICAL_PROCESS positive regulation of growth rate (IMP) | [GO:0003777] MOLECULAR_FUNCTION microtubule motor activity (IEA) | [GO:0005524] MOLECULAR_FUNCTION ATP binding (IEA) | [GO:0007018] BIOLOGICAL_PROCESS microtubule-based movement (IEA)	[WBRNAi00017859] JA:R144.1 targets klp-6 no observed phenotype (Kamath RS et.al. 2003) | [WBRNAi00051953] cenix:301-d5 targets klp-6 no observed phenotype (Sonnichsen B et.al. 2005) | [WBRNAi00005117] TH:301D5 targets klp-6 no observed phenotype (Gonczy P et.al. 2000) | [WBRNAi00034932] MV_SV:mv_R144.1 targets klp-6 no observed phenotype (Rual JF et.al. 2004) | [WBRNAi00066627] targets klp-6 no o…	[Chronogram112] | [Expr6536] Larval Expression: Nervous System; head neurons; | [Expr6537] Larval Expression: Nervous System; head neurons; | [Expr6537] Adult Expression: Nervous System; head neurons; unidentified cells in head;
3.14451e-06	C14B9.2		disulfide isomerase	1	1	0	0	C14B9.2 encodes a protein disulfide isomerase; by homology, the product of C14B9.2 is predicted to function in oxidative protein folding in the endoplasmic reticulum (ER); C14B9.2 transcript levels are increased in response to ER stress.	[GO:0009792] BIOLOGICAL_PROCESS embryonic development ending in birth or egg hatching (IMP) | [GO:0040010] BIOLOGICAL_PROCESS positive regulation of growth rate (IMP) | [GO:0000003] BIOLOGICAL_PROCESS reproduction (IMP) | [GO:0040018] BIOLOGICAL_PROCESS positive regulation of multicellular organism growth (IMP) | [GO:0005509] MOLECULAR_FUNCTION calcium ion binding (IEA) | [GO:0016853] MOLECULAR_F…	[WBRNAi00000322] SA:yk175f7 targets C14B9.2 slow growth, embryonic lethal, sterile progeny (Maeda I et.al. 2001) | [WBRNAi00069749] targets C14B9.2 no observed phenotype (Winter AD et.al. 2007) | [WBRNAi00024552] Simmer:C14B9.2:Repeat_a targets C14B9.2 slow growth, small (Simmer F et.al. 2003) | [WBRNAi00069750] targets C14B9.2 no observed phenotype (Winter AD et.al. 2007) | [WBRNAi00010732] JA:C…
3.20576e-06	ZK470.5	nck-1	NCK adaptor	2	2	0	0	nck-1 encodes an SH2/SH3 domain-containing protein orthologous to the human NCK adaptor proteins that link tyrosine kinase signaling to actin cytoskeleton reorganization; in C. elegans, nck-1 activity is required for excretory canal migration and full axon migration in mechanosensory neurons; a nck-1::gfp promoter fusion is expressed in the excretory cell and ventral cord motorneurons.	[GO:0005515] MOLECULAR_FUNCTION protein binding (IEA)	[WBRNAi00022023] JA:ZK470.5 targets nck-1 no observed phenotype (Kamath RS et.al. 2003) | [WBRNAi00059443] cenix:26-h9 targets nck-1 no observed phenotype (Sonnichsen B et.al. 2005) | [WBRNAi00038301] MV_SV:mv_ZK470.5 targets nck-1 no observed phenotype (Rual JF et.al. 2004)	[Chronogram1659] | [Chronogram1717] | [Chronogram1756] | [Chronogram1798] | [Expr7215] Larval Expression: excretory cell; Nervous System; nerve ring; ventral nerve cord; dorsal nerve cord; head neurons; neurons along body; tail neurons; | [Expr7215] Adult Expression: excretory cell; Nervous System; nerve ring; ventral nerve cord; dorsal nerve cord; head neurons; neurons along body; tail neurons; …
3.21259e-06	Y110A7A.5	mtm-1	Lipid phosphatase	3	2	184	0	mtm-1 encodes a myotubularin lipid phosphatase orthologous to human MTM1 (OMIM:300415, mutated in myotubular myopathy), MTMR1 (OMIM:300171), and MTMR2 (OMIM:603557, mutated in type 4B1 Charcot-Marie-Tooth disease); MTM-1 activity is required for negative regulation of endocytosis and apoptotic cell engulfment; mtm-1(RNAi)suppresses the endocytosis defect seen in animals with mutations in let-512 …	[GO:0005886] CELLULAR_COMPONENT plasma membrane (IDA) via [WBPaper00035284] Zou W et al. (2009) | [GO:0005829] CELLULAR_COMPONENT cytosol (IDA) via [WBPaper00006051] Xue Y et al. (2003) | [GO:0045806] BIOLOGICAL_PROCESS negative regulation of endocytosis (IGI) via [WBPaper00006051] Xue Y et al. (2003) | [GO:0060099] BIOLOGICAL_PROCESS regulation of phagocytosis, engulfment (IGI) via [WBPaper00035…	[WBRNAi00065073] targets mtm-1, F53A2.7, mtm-6 no observed phenotype (Xue Y et.al. 2003) | [WBRNAi00004529] JA:Y110A7A.p targets mtm-1 no observed phenotype (Fraser AG et.al. 2000) | [WBRNAi00065074] targets mtm-1 lethal (Xue Y et.al. 2003) | [WBRNAi00062415] targets mtm-1 no observed phenotype (Fernandez AG et.al. 2004) | [WBRNAi00055326] cenix:81-a2 targets mtm-1 no observed phenotype (Sonnichs…	[Expr2663] Reporter expression of mtm-1 was seen mostly in a few neurons in the head and in the tail. | [Expr2665] | [Expr8825] The expression of MTM-1::GFP was seen from embryogenesis throughout larval and adult stages in many known engulfing cell types including hypodermal cells, body wall muscle cells, pharyngeal muscle cells and sheath cells. MTM-1::GFP was also observed in vulva cells, dista…
3.22575e-06	Y111B2A.8	aakg-1	Kinase	3	3	0	0	aakg-1 is orthologous to the human gene AMP-ACTIVATED PROTEIN KINASE GAMMA SUBUNIT (PRKAG2; OMIM:602743), which when mutated leads to disease; aakg-1 encodes one of five C. elegans AMP kinase (AMPK) gamma regulatory subunits.		[WBRNAi00019878] JA:Y111B2C.h targets aakg-1 no observed phenotype (Kamath RS et.al. 2003) | [WBRNAi00055372] cenix:179-c6 targets aakg-1 no observed phenotype (Sonnichsen B et.al. 2005) | [WBRNAi00055371] cenix:338-c5 targets aakg-1 no observed phenotype (Sonnichsen B et.al. 2005) | [WBRNAi00036564] MV_SV:mv_Y111B2A.j targets aakg-1 no observed phenotype (Rual JF et.al. 2004) | [WBRNAi00007282] …	[Chronogram1164] | [Expr6887] Larval Expression: Nervous System; head neurons; labial sensilla; | [Expr6887] Adult Expression: Nervous System; head neurons; labial sensilla;
3.23765e-06	C07A12.7		Target of Myb	1	1	1341	0		[GO:0006886] BIOLOGICAL_PROCESS intracellular protein transport (IEA) | [GO:0005622] CELLULAR_COMPONENT intracellular (IEA)	[WBRNAi00039966] cenix:54-c8 targets C07A12.7 no observed phenotype (Sonnichsen B et.al. 2005) | [WBRNAi00039965] cenix:145-f10 targets C07A12.7 no observed phenotype (Sonnichsen B et.al. 2005) | [WBRNAi00010359] JA:C07A12.7 targets C07A12.7 no observed phenotype (Kamath RS et.al. 2003) | [WBRNAi00028614] MV_SV:mv_C07A12.7 targets C07A12.7 no observed phenotype (Rual JF et.al. 2004)
3.25791e-06	K02D7.2		Transcriptional inhibitor	0	0	0	0	K02D7.2 encodes an ortholog of human SNAI2/SLUG (OMIM:602150, mutated in Waardenburg syndrome type IID) and Drosophila ESCARGOT; based on its orthology to SNAI2, K02D7.2 is predicted to be a transcriptional inhibitor.	[GO:0005622] CELLULAR_COMPONENT intracellular (IEA) | [GO:0008270] MOLECULAR_FUNCTION zinc ion binding (IEA) | [GO:0003676] MOLECULAR_FUNCTION nucleic acid binding (IEA)	[WBRNAi00070186] targets K02D7.2 no observed phenotype (Hwang BJ et.al. 2006) | [WBRNAi00049696] cenix:123-f7 targets K02D7.2 no observed phenotype (Sonnichsen B et.al. 2005)
3.25929e-06	C27B7.7		Titin	1	1	0	0		[GO:0008340] BIOLOGICAL_PROCESS determination of adult life span (IMP)	[WBRNAi00059930] targets C27B7.7 no observed phenotype (Sieburth D et.al. 2005) | [WBRNAi00059928] targets C27B7.7 no observed phenotype (Sieburth D et.al. 2005) | [WBRNAi00059929] targets C27B7.7 no observed phenotype (Sieburth D et.al. 2005) | [WBRNAi00059927] targets C27B7.7 aldicarb resistant (Sieburth D et.al. 2005) | [WBRNAi00065304] targets C27B7.7 extended life span (Hamilton B et.al. 200…
3.41574e-06	E03H4.8		Coatomer ER-Golgi transport	1	1	0	0		[GO:0040011] BIOLOGICAL_PROCESS locomotion (IMP) | [GO:0002119] BIOLOGICAL_PROCESS nematode larval development (IMP) | [GO:0040010] BIOLOGICAL_PROCESS positive regulation of growth rate (IMP) | [GO:0000003] BIOLOGICAL_PROCESS reproduction (IMP) | [GO:0040007] BIOLOGICAL_PROCESS growth (IMP) | [GO:0009792] BIOLOGICAL_PROCESS embryonic development ending in birth or egg hatching (IMP) | [GO:0018996…	[WBRNAi00024985] Simmer:E03H4.8:Screen_A targets E03H4.8 slow growth, larval lethal, locomotion variant (Simmer F et.al. 2003) | [WBRNAi00030492] MV_SV:mv_E03H4.8 targets E03H4.8 larval lethal (Rual JF et.al. 2004) | [WBRNAi00003321] JA:E03H4.8 targets E03H4.8 slow growth, locomotion variant, maternal sterile, clear, sterile progeny (Fraser AG et.al. 2000) | [WBRNAi00024986] Simmer:E03H4.8:Screen…
3.46825e-06	Y37A1B.17		Dynamin binding	0	0	0	0		[GO:0040011] BIOLOGICAL_PROCESS locomotion (IMP) | [GO:0005089] MOLECULAR_FUNCTION Rho guanyl-nucleotide exchange factor activity (IEA) | [GO:0005622] CELLULAR_COMPONENT intracellular (IEA) | [GO:0035023] BIOLOGICAL_PROCESS regulation of Rho protein signal transduction (IEA)	[WBRNAi00060540] targets Y37A1B.17 no observed phenotype (Sieburth D et.al. 2005) | [WBRNAi00060543] targets Y37A1B.17 no observed phenotype (Sieburth D et.al. 2005) | [WBRNAi00060536] targets Y37A1B.17 no observed phenotype (Sieburth D et.al. 2005) | [WBRNAi00060544] targets Y37A1B.17 no observed phenotype (Sieburth D et.al. 2005) | [WBRNAi00076764] targets Y37A1B.17 no observed phenotype (Hamam…
3.52861e-06	C45E1.1	nhr-64	Nuclear hormone receptor	1	1	0	0	nhr-64 encodes a conserved nuclear receptor that is a member of the NR2 subfamily of nuclear receptors that contains Drosophila and human HNF4 (OMIM:600281, mutations in human HNF4A are associated with Type I MODY (maturity-onset diabetes of the young)); by homology, NHR-64 is predicted to function as a transcription factor that may activate or repress transcription in response to a hormonal sign…	[GO:0003700] MOLECULAR_FUNCTION transcription factor activity (IEA) | [GO:0003707] MOLECULAR_FUNCTION steroid hormone receptor activity (IEA) | [GO:0005634] CELLULAR_COMPONENT nucleus (IEA) | [GO:0006355] BIOLOGICAL_PROCESS regulation of transcription, DNA-dependent (IEA) | [GO:0008270] MOLECULAR_FUNCTION zinc ion binding (IEA) | [GO:0043565] MOLECULAR_FUNCTION sequence-specific DNA binding (IEA)…	[WBRNAi00063676] targets nhr-64, nhr-69 no observed phenotype (Gissendanner CR et.al. 2003) | [WBRNAi00003157] JA:C45E1.1 targets nhr-64, C45E1.5 no observed phenotype (Fraser AG et.al. 2000) | [WBRNAi00042524] cenix:84-a4 targets nhr-64 no observed phenotype (Sonnichsen B et.al. 2005) | [WBRNAi00063677] targets nhr-64, nhr-69 no observed phenotype (Gissendanner CR et.al. 2003) | [WBRNAi00063667]…	[Expr2866] nhr-64DGFP, the nhr reporter gene with the broadest expression, is expressed in the gut, hypodermis, pharynx, and neurons of the head, tail, and ventral nerve cord.
3.54473e-06	Y32G9A.6	nphp-2	Inversin - ciliary	3	2	186	0			[WBRNAi00055798] cenix:151-e5 targets Y32G9A.6 no observed phenotype (Sonnichsen B et.al. 2005)	[Expr3730] Strong GFP signals in most ciliated cells, including amphid, phasmid, and labial-quadrant neurons.
3.62252e-06	C28H8.6	pxl-1	Paxillin	2	2	0	0	pxl-1 encodes proteins containing N-terminal LD motifs and C-terminal LIM domains that is the C. elegans ortholog of vertebrate paxillin; pxl-1 is required for organized myofilament structure in the pharynx and pharyngeal muscle contraction, and hence feeding and viability past the first larval stage; PXL-1 is expressed in body wall and pharyngeal muscle, as well as pharyngeal epithelial cells; P…	[GO:0009792] BIOLOGICAL_PROCESS embryonic development ending in birth or egg hatching (IMP) | [GO:0040010] BIOLOGICAL_PROCESS positive regulation of growth rate (IMP) | [GO:0002119] BIOLOGICAL_PROCESS nematode larval development (IMP) | [GO:0040007] BIOLOGICAL_PROCESS growth (IMP) | [GO:0008270] MOLECULAR_FUNCTION zinc ion binding (IEA)	[WBRNAi00041432] cenix:306-c11 targets pxl-1 early larval lethal (Sonnichsen B et.al. 2005) | [WBRNAi00029305] MV_SV:mv_C28H8.6 targets pxl-1 no observed phenotype (Rual JF et.al. 2004) | [WBRNAi00008457] JA:C28H8.6 targets pxl-1 slow growth, embryonic lethal (Kamath RS et.al. 2003) | [WBRNAi00024664] Simmer:C28H8.6 targets pxl-1 larval arrest (Simmer F et.al. 2003) | [WBRNAi00002509] TH:306C11 t…
3.79304e-06	R13H8.1	daf-16	Forkhead transcription factor	3	2	0	434	daf-16 encodes the sole C. elegans forkhead box O (FOXO) homologue; DAF-16 functions as a transcription factor that acts in the insulin/IGF-1-mediated signaling (IIS) pathway that regulates dauer formation, longevity, fat metabolism, stress response, and innate immunity; DAF-16 regulates these various processes through isoform-specific expression, isoform-specific regulation by different AKT kina…	[GO:0040024] BIOLOGICAL_PROCESS dauer larval development (IGI) via [WBPaper00004702] Lin K et al. (2001) | [GO:0008340] BIOLOGICAL_PROCESS determination of adult life span (IGI) via [WBPaper00004702] Lin K et al. (2001) | [GO:0008340] BIOLOGICAL_PROCESS determination of adult life span (IMP) via [WBPaper00004702] Lin K et al. (2001) | [GO:0009408] BIOLOGICAL_PROCESS response to heat (IEP) via [WB…	[WBRNAi00070229] targets daf-16 no observed phenotype (Samuelson AV et.al. 2007) | [WBRNAi00063893] targets daf-16 shortened life span (Raices M et.al. 2005) | [WBRNAi00001905] SA:yk359c8 targets daf-16, H36N01.2, H36N01.3, R13H8.4 no observed phenotype (Maeda I et.al. 2001) | [WBRNAi00064041] targets daf-16 life span variant (McElwee J et.al. 2003) | [WBRNAi00081435] targets daf-16 transgene exp…	[Expr1457] Transgenic daf-16a::GFP animals show strong GFP fluorescence in most cells including ectoderm, muscles, intestine and neurons. The broad expression pattern of daf-16a::GFP is also seen in late embryos, larvae and dauer larvae. No expression was seen in the pharynx. | [Expr1738] The functional GFP::DAF-16B fusion protein fluorescence was first detected in early embryos, prior to morphog…
3.79841e-06	Y17G7B.10		NAD kinase	1	1	0	0		[GO:0003951] MOLECULAR_FUNCTION NAD+ kinase activity (IEA) | [GO:0008152] BIOLOGICAL_PROCESS metabolic process (IEA)	[WBRNAi00055571] cenix:151-e3 targets Y17G7B.10 no observed phenotype (Sonnichsen B et.al. 2005) | [WBRNAi00036664] MV_SV:mv_Y17G7B.10b targets Y17G7B.10 no observed phenotype (Rual JF et.al. 2004) | [WBRNAi00055572] cenix:55-a3 targets Y17G7B.10 no observed phenotype (Sonnichsen B et.al. 2005)
3.9462e-06	T22G5.5	sptl-3	Serine palmitoyl transferase\	1	1	1139	0		[GO:0000003] BIOLOGICAL_PROCESS reproduction (IMP) | [GO:0008152] BIOLOGICAL_PROCESS metabolic process (IEA) | [GO:0016740] MOLECULAR_FUNCTION transferase activity (IEA) | [GO:0009058] BIOLOGICAL_PROCESS biosynthetic process (IEA) | [GO:0016769] MOLECULAR_FUNCTION transferase activity, transferring nitrogenous groups (IEA) | [GO:0030170] MOLECULAR_FUNCTION pyridoxal phosphate binding (IEA) | [GO:…	[WBRNAi00019043] JA:T22G5.5 targets sptl-3 no observed phenotype (Kamath RS et.al. 2003) | [WBRNAi00035826] MV_SV:mv_T22G5.5 targets sptl-3 no observed phenotype (Rual JF et.al. 2004) | [WBRNAi00053858] cenix:57-f7 targets sptl-3 no observed phenotype (Sonnichsen B et.al. 2005) | [WBRNAi00001705] SA:yk340h9 targets sptl-3 maternal sterile, sterile progeny (Maeda I et.al. 2001)
4.26928e-06	Y50D7A.1		F-box	0	0	0	0		[GO:0005515] MOLECULAR_FUNCTION protein binding (IEA)	[WBRNAi00001652] SA:yk334b4 targets Y50D7A.1, Y50D7A.13, ads-1, Y50D7A.14 no observed phenotype (Maeda I et.al. 2001) | [WBRNAi00057083] cenix:247-g8 targets Y50D7A.1 no observed phenotype (Sonnichsen B et.al. 2005) | [WBRNAi00020835] JA:Y50D7_165.a targets Y50D7A.12, Y50D7A.1, Y50D7A.13 no observed phenotype (Kamath RS et.al. 2003) | [WBRNAi00020832] JA:Y50D7_159.a targets Y50D7A.1 no observed p…
4.30986e-06	ZK632.3	riok-3	RIO kinase	0	0	0	0	riok-3 encodes a putative RIO kinase orthologous to human RIOK3 (OMIM:603579); riok-3 is expressed in larval and adult intestine.	[GO:0004674] MOLECULAR_FUNCTION protein serine/threonine kinase activity (IEA) | [GO:0005524] MOLECULAR_FUNCTION ATP binding (IEA) | [GO:0003824] MOLECULAR_FUNCTION catalytic activity (IEA)	[WBRNAi00006071] TH:321E12 targets riok-3 no observed phenotype (Gonczy P et.al. 2000) | [WBRNAi00059571] cenix:321-e12 targets riok-3 no observed phenotype (Sonnichsen B et.al. 2005) | [WBRNAi00022090] JA:ZK632.3 targets riok-3 no observed phenotype (Kamath RS et.al. 2003) | [WBRNAi00038375] MV_SV:mv_ZK632.3 targets riok-3 no observed phenotype (Rual JF et.al. 2004)	[Chronogram542] | [Expr7229] Larval Expression: intestine; | [Expr7229] Adult Expression: intestine;
4.44542e-06	F02D8.3	xbx-1	IFT	12	6	78	80	xbx-1 encodes a dynein light intermediate chain; XBX-1 activity is required for retrograde intraflagellar transport and thus, for proper formation of sensory neuron cilia; an XBX-1::YFP reporter fusion protein is found at the ciliary base and migrating along the ciliary axoneme in both anterograde and retrograde directions.	[GO:0044441] CELLULAR_COMPONENT cilium part (IDA) via [WBPaper00005876] Schafer JC et al. (2003) | [GO:0035085] CELLULAR_COMPONENT cilium axoneme (IDA) via [WBPaper00005876] Schafer JC et al. (2003)	[WBRNAi00030573] MV_SV:mv_F02D8.3 targets xbx-1 no observed phenotype (Rual JF et.al. 2004) | [WBRNAi00072178] targets xbx-1 no observed phenotype (O'Rourke SM et.al. 2007) | [WBRNAi00072177] targets xbx-1 no observed phenotype (O'Rourke SM et.al. 2007) | [WBRNAi00043811] cenix:159-d11 targets xbx-1 no observed phenotype (Sonnichsen B et.al. 2005) | [WBRNAi00072176] targets xbx-1 no observed phen…	[Chronogram2007] | [Expr2565] Neurons | [Expr7495] Expressed in nerves of the head and tail region. Three processes can be clearly seen from the buccal cavity to the nerve ring. Strong expression is seen from late embryo to adult hermaphrodite.
4.44826e-06	F14H8.6	cng-1	cGMP signalling - cilia	2	1	0	0		[GO:0005216] MOLECULAR_FUNCTION ion channel activity (IEA) | [GO:0006811] BIOLOGICAL_PROCESS ion transport (IEA) | [GO:0016020] CELLULAR_COMPONENT membrane (IEA) | [GO:0055085] BIOLOGICAL_PROCESS transmembrane transport (IEA) | [GO:0016021] CELLULAR_COMPONENT integral to membrane (IEA)	[WBRNAi00016298] JA:H23L24.a targets pme-4, cng-1 no observed phenotype (Kamath RS et.al. 2003) | [WBRNAi00065517] targets pme-4, cng-1 organism hypersensitive gamma irradiation (St-Laurent JF et.al. 2006) | [WBRNAi00044665] cenix:37-h7 targets cng-1 no observed phenotype (Sonnichsen B et.al. 2005) | [WBRNAi00065516] targets pme-3, pme-4, cng-1 organism hypersensitive gamma irradiation (St-Lauren…	[Expr8625] Expression was restricted to a group of head sensory neurons and was detected throughout development.
4.69068e-06	F54G8.2	dgk-3	Diacylglycerol kinase	0	0	0	0	dgk-3 encodes a diacylglycerol kinase that is the C. elegans ortholog of mammalian DGK-beta; dgk-3 activity is required for regulation of long-term thermotactic behavioral plasticity and for regulation of olfactory adaptation; large-scale expression studies have reported dgk-3 expression in head neurons, the intestine, and the pharyngeal lumen, while expression profiling indicates that dgk-3 is e…	[GO:0048169] BIOLOGICAL_PROCESS regulation of long-term neuronal synaptic plasticity (IMP) via [WBPaper00028767] Biron D et al. (2006) | [GO:0043052] BIOLOGICAL_PROCESS thermotaxis (IMP) via [WBPaper00028767] Biron D et al. (2006) | [GO:0004143] MOLECULAR_FUNCTION diacylglycerol kinase activity (IEA) | [GO:0007205] BIOLOGICAL_PROCESS activation of protein kinase C activity by G-protein coupled re…	[WBRNAi00032822] MV_SV:mv_F54G8.2 targets dgk-3 no observed phenotype (Rual JF et.al. 2004) | [WBRNAi00048388] cenix:322-g11 targets dgk-3 no observed phenotype (Sonnichsen B et.al. 2005) | [WBRNAi00015668] JA:F54G8.2 targets dgk-3 no observed phenotype (Kamath RS et.al. 2003) | [WBRNAi00006163] TH:322G11 targets dgk-3 no observed phenotype (Gonczy P et.al. 2000)	[Chronogram293] | [Expr23] About 6 nuclei in the major nerve ring are seen from hatching onwards. The number decreases to 4 by the onset of adulthood. | [Expr23] Up to 8 neural nuclei of the head ganglia stain from the pre-hatched embryo stage to adulthood, a few of the cells also showing axonal process staining. Pre-hatched worms also harbour staining at the pharyngeal lumen. | [Expr6186] Larval…
4.86624e-06	C28G1.3	sec-15	Exocyst	2	2	0	0		[GO:0000145] CELLULAR_COMPONENT exocyst (IEA) | [GO:0006904] BIOLOGICAL_PROCESS vesicle docking during exocytosis (IEA)	[WBRNAi00041421] cenix:59-a2 targets sec-15 no observed phenotype (Sonnichsen B et.al. 2005) | [WBRNAi00011307] JA:C28G1.3 targets sec-15 no observed phenotype (Kamath RS et.al. 2003) | [WBRNAi00076174] targets sec-15 no observed phenotype (Hamamichi S et.al. 2008) | [WBRNAi00081457] targets sec-15 transgene subcellular localization variant (Kang J et.al. 2009) | [WBRNAi00081465] targets sec-15 n…
5.2131e-06	K02A11.1	gfi-2	Phostase inhibitor	2	2	0	0		[GO:0040035] BIOLOGICAL_PROCESS hermaphrodite genitalia development (IMP) | [GO:0000003] BIOLOGICAL_PROCESS reproduction (IMP) | [GO:0009792] BIOLOGICAL_PROCESS embryonic development ending in birth or egg hatching (IMP) | [GO:0040010] BIOLOGICAL_PROCESS positive regulation of growth rate (IMP) | [GO:0040018] BIOLOGICAL_PROCESS positive regulation of multicellular organism growth (IMP) | [GO:0002…	[WBRNAi00076537] targets gfi-2 no observed phenotype (Hamamichi S et.al. 2008) | [WBRNAi00072561] targets gfi-2 sick, sterile, protruding vulva (Ceron J et.al. 2007) | [WBRNAi00025841] Simmer:K02A11.1:Screen_B targets gfi-2 slow growth, embryonic lethal, small (Simmer F et.al. 2003) | [WBRNAi00074507] targets gfi-2 sick, larval lethal, sterile, protruding vulva (Ceron J et.al. 2007) | [WBRNAi0007…
5.37742e-06	C06G3.7	trxr-1	Thioredoxin reductase	1	1	0	0	trxr-1 encodes an homolog of the mammalian thioredoxin reductase isozymes TR1 and TR2; like its mammalian homologs, TRXR-1 has a TGA-encoded C-terminal penultimate selenocysteine (Sec) residue; labelling of C. elegans with selenium-75 demonstrates that TR-Se is the major naturally occurring selenoprotein in C. elegans, and computational analysis indicates that it is probably the only selenoprotei…	[GO:0016491] MOLECULAR_FUNCTION oxidoreductase activity (IEA) | [GO:0050660] MOLECULAR_FUNCTION FAD binding (IEA) | [GO:0055114] BIOLOGICAL_PROCESS oxidation reduction (IEA) | [GO:0009055] MOLECULAR_FUNCTION electron carrier activity (IEA) | [GO:0005737] CELLULAR_COMPONENT cytoplasm (IEA) | [GO:0045454] BIOLOGICAL_PROCESS cell redox homeostasis (IEA) | [GO:0004791] MOLECULAR_FUNCTION thioredoxin-…	[WBRNAi00039939] cenix:39-b9 targets trxr-1 no observed phenotype (Sonnichsen B et.al. 2005)	[Expr4056] Broadly expressed.
5.54305e-06	C06E1.4	glr-1	Glutamate receptor	2	2	0	0	glr-1 encodes an AMPA-type ionotropic glutamate receptor; GLR-1 activity is required for mediating the behavioral response to light nose touch and the frequency with which animals change locomotory direction in response to sensory cues such as food; GLR-1 is also required for memory formation; GLR-1 and GLR-2, a second AMPA-type ionotropic glutamate receptor, can interact to form functional heter…	[GO:0009612] BIOLOGICAL_PROCESS response to mechanical stimulus (IMP) via [WBPaper00003214] Rongo CG et al. (1998) | [GO:0035235] BIOLOGICAL_PROCESS ionotropic glutamate receptor signaling pathway (ISS) via [WBPaper00002308] Maricq AV et al. (1995) | [GO:0007631] BIOLOGICAL_PROCESS feeding behavior (IMP) via [WBPaper00006375] Hills T et al. (2004) | [GO:0045211] CELLULAR_COMPONENT postsynaptic me…	[WBRNAi00005523] TH:306H1 targets glr-1 no observed phenotype (Gonczy P et.al. 2000) | [WBRNAi00039890] cenix:306-h1 targets glr-1 no observed phenotype (Sonnichsen B et.al. 2005) | [WBRNAi00027649] MV_SV:mv_AAA92006 targets glr-1, C06E1.14 no observed phenotype (Rual JF et.al. 2004) | [WBRNAi00010303] JA:C06E1.4 targets glr-1 no observed phenotype (Kamath RS et.al. 2003)	[Chronogram1350] | [Expr247] Expression was limited to a subset of inter- and motor neurons, including the interneurons AVA, AVB, AVD, AVE and PVC. Polyclonal antibody also recognized neuronal processes. Expression also seen in AIB, RMD, RIM, SMD. AVG, PVQ, URY stained faintly. | [Expr249] AVG AVJ DVC PVC PVQ RIG RIS RMD RMEL/R SMD URY [Nature 378:82] | [Expr816] AVA, AVB, AVD, AVE, PVC, AIB, RMD…
5.57076e-06	C24A8.4	cst-2	Kinase	0	0	0	0	cst-2 encodes a protein kinase that is the C. elegans ortholog of the MST (mammalian Ste20-like) kinases and Drosophila Hippo; CST-2 appears to play a role in the responses to oxidative stress and determination of adult lifespan; in regulating stress response and lifespan, CST-2 functions upstream of the DAF-16/FOXO transcription factor; CST-2 physically interacts with RSF-1, the C. elegans homol…	[GO:0040011] BIOLOGICAL_PROCESS locomotion (IMP) | [GO:0040017] BIOLOGICAL_PROCESS positive regulation of locomotion (IMP) | [GO:0004672] MOLECULAR_FUNCTION protein kinase activity (IEA) | [GO:0005524] MOLECULAR_FUNCTION ATP binding (IEA) | [GO:0006468] BIOLOGICAL_PROCESS protein amino acid phosphorylation (IEA) | [GO:0004674] MOLECULAR_FUNCTION protein serine/threonine kinase activity (IEA)	[WBRNAi00075431] targets cst-2 head behavior variant, locomotion variant, sluggish, frequency body bend reduced (Keating CD et.al. 2003) | [WBRNAi00069725] targets dop-6, C24A8.12, C24A8.6, cst-2, C24A8.13 no observed phenotype (Carre-Pierrat M et.al. 2006) | [WBRNAi00013315] JA:F14H12.4 targets cst-2 no observed phenotype (Kamath RS et.al. 2003) | [WBRNAi00069701] targets dop-6, C24A8.12, C24A8.…
5.72572e-06	F13E6.6	rhgf-1	RhoGEF	2	2	0	0	rhgf-1 encodes an RGS RhoGEF (Regulator of G-protein Signaling Rho Guanine Nucleotide Exchange Factor); RHGF-1 functions within cholingergic motor neurons in one of four G-protein-mediated signaling pathways that control locomotion via regulation of acetylcholine (ACh) release at neuromuscular junctions; in regulating ACh release, RHGF-1 functions downstream of the C. elegans Galpha12 ortholog, G…	[GO:0018991] BIOLOGICAL_PROCESS oviposition (IMP) | [GO:0040011] BIOLOGICAL_PROCESS locomotion (IMP) | [GO:0009792] BIOLOGICAL_PROCESS embryonic development ending in birth or egg hatching (IMP) | [GO:0007638] BIOLOGICAL_PROCESS mechanosensory behavior (IMP) | [GO:0009612] BIOLOGICAL_PROCESS response to mechanical stimulus (IMP) | [GO:0050954] BIOLOGICAL_PROCESS sensory perception of mechanical s…	[WBRNAi00063940] targets rhgf-1 embryonic lethal, mechanosensation variant, egg laying variant, locomotion variant (Yau DM et.al. 2003) | [WBRNAi00044517] cenix:59-e12 targets rhgf-1 no observed phenotype (Sonnichsen B et.al. 2005)	[Expr2812] The CeRhoGEF expression was observed primarily in neurons, including several neurons in the head and the bilaterally symmetrical lumbar ganglia in the tail. Identity of the subset of chemosensory neurons was further confirmed by double labeling with DiI staining of amphid and phasmid neurons. Overlaying the GFP and DiI images of the head and tail revealed their colocalization among the…
5.98348e-06	R144.7	larp-1	Ribonucleoprotein	2	2	0	0	larp-1 encodes an La-related protein containing an La RNA-binding motif and a conserved LARP1 domain; loss of larp-1 activity results in defective oogenesis, which is suppressed by loss of function mutations in Ras-MAPK signaling components, suggesting that in the germline, LARP-1 functions to negatively regulate Ras-MAPK pathway activity; as LARP-1 binds RNA homopolymers in vitro and larp-1 muta…	[GO:0000932] CELLULAR_COMPONENT cytoplasmic mRNA processing body (IDA) via [WBPaper00031914] Nykamp K et al. (2008) | [GO:0040010] BIOLOGICAL_PROCESS positive regulation of growth rate (IMP) via [WBPaper00031914] Nykamp K et al. (2008) | [GO:0048477] BIOLOGICAL_PROCESS oogenesis (IMP) via [WBPaper00031914] Nykamp K et al. (2008) | [GO:0006468] BIOLOGICAL_PROCESS protein amino acid phosphorylation…	[WBRNAi00051963] cenix:334-e1 targets larp-1 embryonic lethal (Sonnichsen B et.al. 2005) | [WBRNAi00034936] MV_SV:mv_R144.f targets larp-1 no observed phenotype (Rual JF et.al. 2004) | [WBRNAi00073797] targets R144.11, larp-1 small, sterile (Ceron J et.al. 2007) | [WBRNAi00073801] targets R144.11, larp-1 larval arrest, reduced brood size (Ceron J et.al. 2007) | [WBRNAi00073798] targets R144.11, l…	[Chronogram1004] | [Chronogram1095] | [Expr6542] Larval Expression: pharynx; intestine; stomato-intestinal muscle; anal depressor muscle; Reproductive System; developing gonad; body wall muscle; excretory cell; | [Expr6542] Adult Expression: pharynx; intestine; stomato-intestinal muscle; anal depressor muscle; Reproductive System; uterine muscle; vulval muscle; spermatheca; body wall muscle; excr…
6.2133e-06	T03G11.4	mans-3	Mannosidase	1	1	0	0		[GO:0004571] MOLECULAR_FUNCTION mannosyl-oligosaccharide 1,2-alpha-mannosidase activity (IEA) | [GO:0005509] MOLECULAR_FUNCTION calcium ion binding (IEA) | [GO:0016020] CELLULAR_COMPONENT membrane (IEA) | [GO:0016021] CELLULAR_COMPONENT integral to membrane (IEA)	[WBRNAi00078164] targets T03G11.4, 21ur-13976 no observed phenotype (Liu YL et.al.) | [WBRNAi00052304] cenix:25-a11 targets T03G11.4 no observed phenotype (Sonnichsen B et.al. 2005) | [WBRNAi00076638] targets T03G11.4, 21ur-13976 no observed phenotype (Hamamichi S et.al. 2008) | [WBRNAi00033496] MV_SV:mv_G_YK6000 targets T03G11.4, 21ur-13976 no observed phenotype (Rual JF et.al. 2004) | [WBRNAi00…
6.33968e-06	Y38A10A.5	crt-1	ER chaperone	3	3	0	0	crt-1 encodes an ortholog of calreticulin (a calcium-binding molecular chaperone of the endoplasmic reticulum); crt-1 is dispensable for viability, but required for normal sperm development, male mating efficiency, some forms of necrotic cell death, and hermaphrodite fertility at high temperatures (which may reflect a stress response); crt-1 expression is induced by stress; CRT-1 protein binds Ca…	[GO:0030421] BIOLOGICAL_PROCESS defecation (IGI) via [WBPaper00004858] Park BJ et al. (2001) | [GO:0048609] BIOLOGICAL_PROCESS reproductive process in a multicellular organism (IGI) via [WBPaper00004858] Park BJ et al. (2001) | [GO:0006950] BIOLOGICAL_PROCESS response to stress (IMP) via [WBPaper00004858] Park BJ et al. (2001) | [GO:0012501] BIOLOGICAL_PROCESS programmed cell death (IGI) via [WBP…	[WBRNAi00061161] targets crt-1 neuron degeneration variant (Syntichaki P et.al. 2005) | [WBRNAi00055973] cenix:52-g6 targets crt-1 no observed phenotype (Sonnichsen B et.al. 2005) | [WBRNAi00055972] cenix:76-b8 targets crt-1 no observed phenotype (Sonnichsen B et.al. 2005) | [WBRNAi00061159] targets crt-1 neuron degeneration variant (Syntichaki P et.al. 2005) | [WBRNAi00009306] JA:Y38A10A.5 targe…	[Expr2410] A single 1.4-kb transcript was detectable at all stages of development. | [Expr2411] The crt-1 transcripts, both maternal and zygotic, were detected during early embryonic stages and the expression was maintained through adult stages. The signals from the maternally transcribed messages were detected as early as two-cell stage embryo and continued through four-cell stage. As the embryo…
6.38e-06	Y34B4A.7		Methyltransferase	0	0	0	0		[GO:0003824] MOLECULAR_FUNCTION catalytic activity (IEA) | [GO:0016021] CELLULAR_COMPONENT integral to membrane (IEA)	[WBRNAi00020189] JA:Y34B4A.b targets Y34B4A.7 no observed phenotype (Kamath RS et.al. 2003) | [WBRNAi00036764] MV_SV:mv_Y34B4A.b targets Y34B4A.7 no observed phenotype (Rual JF et.al. 2004) | [WBRNAi00055822] cenix:143-a11 targets Y34B4A.7 no observed phenotype (Sonnichsen B et.al. 2005)
6.40361e-06	F32F2.1	uig-1	CDC42 GEF	0	0	0	0	uig-1 encodes a novel Cdc42 guanine nucleotide exchange factor (GEF); UIG-1 is a dense body component that colocalizes with UNC-112 in body wall muscle; consistent with co-localization in vivo, UIG-1 and UNC-112 physically interact in yeast two-hybrid assays; UIG-1 exhibits GEF activity towards mammalian Cdc42 in vitro and when expressed in NIH3T3 cells can induce filopodia formation.	[GO:0055120] CELLULAR_COMPONENT striated muscle dense body (IDA) via [WBPaper00026657] Hikita T et al. (2005) | [GO:0071688] BIOLOGICAL_PROCESS striated (IMP) | [GO:0005089] MOLECULAR_FUNCTION Rho guanyl-nucleotide exchange factor activity (IEA) | [GO:0005622] CELLULAR_COMPONENT intracellular (IEA) | [GO:0035023] BIOLOGICAL_PROCESS regulation of Rho protein signal transduction (IEA) | [GO:0005085…	[WBRNAi00081107] targets uig-1 body wall muscle myosin organization defective (Meissner B et.al. 2009) | [WBRNAi00001826] SA:yk354b10 targets uig-1, F32F2.2, F32F2.3 no observed phenotype (Maeda I et.al. 2001) | [WBRNAi00031691] MV_SV:mv_F32F2.1 targets uig-1, F32F2.2, F32F2.3 no observed phenotype (Rual JF et.al. 2004) | [WBRNAi00001458] SA:yk313a2 targets uig-1, F32F2.2, F32F2.3 no observed phe…	[Chronogram1440] | [Expr3523] GFP fluorescence in adult hermaphrodites carrying GFP-UIG-1 was observed in the body-wall, vulval, uterine, pharyngeal, and anal muscles. | [Expr5937] Larval Expression: pharynx; intestine; body wall muscle; excretory cell; Nervous System; tail neurons; unidentified cells in tail ; | [Expr5937] Adult Expression: pharynx; intestine; Reproductive System; vulval muscle;…
6.42149e-06	C14B9.8		Phosphorylase kinase	1	1	0	0	C14B9.8 is orthologous to the human gene PHOSPHORYLASE KINASE, LIVER, ALPHA-2 SUBUNIT (PHKA2; OMIM:306000), which when mutated leads to liver glycogenosis.	[GO:0005516] MOLECULAR_FUNCTION calmodulin binding (IEA) | [GO:0005977] BIOLOGICAL_PROCESS glycogen metabolic process (IEA) | [GO:0004339] MOLECULAR_FUNCTION glucan 1,4-alpha-glucosidase activity (IEA) | [GO:0005976] BIOLOGICAL_PROCESS polysaccharide metabolic process (IEA) | [GO:0003824] MOLECULAR_FUNCTION catalytic activity (IEA)	[WBRNAi00010736] JA:C14B9.8 targets C14B9.8 no observed phenotype (Kamath RS et.al. 2003) | [WBRNAi00005419] TH:305E10 targets C14B9.8 no observed phenotype (Gonczy P et.al. 2000) | [WBRNAi00040514] cenix:305-e10 targets C14B9.8 no observed phenotype (Sonnichsen B et.al. 2005)
6.55023e-06	F16D3.1	tba-5	Tubulin	1	1	0	0	tba-5 encodes one of nine C. elegans alpha tubulins; by homology, TBA-5 is predicted to be a component of microtubules; as loss of tba-5 function via RNA-mediated interference (RNAi) does not result in any obvious abnormalities, TBA-5 likely functions redundantly with other alpha tubulins as a basic component of cellular architecture that may play additional roles in processes such as cell divisi…	[GO:0005525] MOLECULAR_FUNCTION GTP binding (IEA) | [GO:0005874] CELLULAR_COMPONENT microtubule (IEA) | [GO:0007017] BIOLOGICAL_PROCESS microtubule-based process (IEA) | [GO:0005198] MOLECULAR_FUNCTION structural molecule activity (IEA) | [GO:0007018] BIOLOGICAL_PROCESS microtubule-based movement (IEA) | [GO:0043234] CELLULAR_COMPONENT protein complex (IEA) | [GO:0051258] BIOLOGICAL_PROCESS prote…	[WBRNAi00031037] MV_SV:mv_F16D3.1 targets tba-5 no observed phenotype (Rual JF et.al. 2004) | [WBRNAi00044800] cenix:78-b12 targets tba-5 no observed phenotype (Sonnichsen B et.al. 2005) | [WBRNAi00003397] JA:F16D3.1 targets tba-5 no observed phenotype (Fraser AG et.al. 2000) | [WBRNAi00076310] targets tba-5 no observed phenotype (Hamamichi S et.al. 2008)
6.63746e-06	Y111B2A.15	tpst-1	Sulfotransferase	0	0	0	0	tpst-1 encodes a tyrosylprotein sulfotransferase; tpst-1 activity is required for proper cuticle formation and secretion of ROL-6, a cuticle collagen; when expressed in 293-T cells, TPST-1 exhibits tyrosylprotein sulfotransferase activity; a tpst-1::gfp promoter fusion is expressed beginning during embryogenesis and continuing through larval and adult stages; tpst-1 expression is seen mainly in t…	[GO:0008476] MOLECULAR_FUNCTION protein-tyrosine sulfotransferase activity (IDA) via [WBPaper00003269] Ouyang YB et al. (1998) | [GO:0006478] BIOLOGICAL_PROCESS peptidyl-tyrosine sulfation (IDA) via [WBPaper00003269] Ouyang YB et al. (1998) | [GO:0042338] BIOLOGICAL_PROCESS collagen and cuticulin-based cuticle development during molting (IMP) via [WBPaper00024673] Kim TH et al. (2005) | [GO:00423…	[WBRNAi00055345] cenix:76-c9 targets tpst-1 no observed phenotype (Sonnichsen B et.al. 2005) | [WBRNAi00082866] targets tpst-1 roller (Bhattacharya R et.al. 2009) | [WBRNAi00001967] SA:yk363g6 targets tpst-1 slow growth, small (Maeda I et.al. 2001) | [WBRNAi00073647] targets tpst-1 larval arrest, lethal, small, locomotion variant (Ceron J et.al. 2007) | [WBRNAi00073644] targets tpst-1 larval arre…	[Expr3129] TPST-A::GFP was most strongly expressed in the embryos. In the early embryos, TPST-A::GFP was expressed in the hypodermis and in some of the head neurons. The expression pattern was persistent throughout development, although significantly weakened. In the adult, the expression was seen in the hypodermis due to the reporter protein being fused to the NLS signal. | [Expr9008]
6.71473e-06	F53B1.8		Solute carrier	0	0	0	0		[GO:0005215] MOLECULAR_FUNCTION transporter activity (IEA) | [GO:0006810] BIOLOGICAL_PROCESS transport (IEA) | [GO:0016020] CELLULAR_COMPONENT membrane (IEA) | [GO:0055085] BIOLOGICAL_PROCESS transmembrane transport (IEA) | [GO:0016021] CELLULAR_COMPONENT integral to membrane (IEA)	[WBRNAi00032667] MV_SV:mv_F53B1.8 targets F53B1.8 no observed phenotype (Rual JF et.al. 2004) | [WBRNAi00015473] JA:F53B1.8 targets F53B1.8 no observed phenotype (Kamath RS et.al. 2003) | [WBRNAi00048074] cenix:61-f2 targets F53B1.8 no observed phenotype (Sonnichsen B et.al. 2005)
6.73375e-06	T08G2.3	acdh-10	Acyl-CoA dehydrogenase	2	2	987	0	T08G2.3 is orthologous to the human gene ACYL-CoA DEHYDROGENASE, MEDIUM-CHAIN (ACADM; OMIM:607008), which when mutated leads to MCAD deficiency.	[GO:0003995] MOLECULAR_FUNCTION acyl-CoA dehydrogenase activity (IEA) | [GO:0055114] BIOLOGICAL_PROCESS oxidation reduction (IEA) | [GO:0016627] MOLECULAR_FUNCTION oxidoreductase activity, acting on the CH-CH group of donors (IEA) | [GO:0016491] MOLECULAR_FUNCTION oxidoreductase activity (IEA) | [GO:0008152] BIOLOGICAL_PROCESS metabolic process (IEA) | [GO:0050660] MOLECULAR_FUNCTION FAD binding …	[WBRNAi00033362] MV_SV:mv_G_YK2976 targets acdh-10 no observed phenotype (Rual JF et.al. 2004) | [WBRNAi00018454] JA:T08G2.3 targets acdh-10 no observed phenotype (Kamath RS et.al. 2003) | [WBRNAi00052885] cenix:25-h12 targets acdh-10 no observed phenotype (Sonnichsen B et.al. 2005)	[Expr8139] epidermis, intestine
6.81557e-06	C44B7.4	clhm-1	Ciliary-calcium ion channel	0	0	0	0		[GO:0016021] CELLULAR_COMPONENT integral to membrane (IEA)	[WBRNAi00029784] MV_SV:mv_C44B7.4 targets clhm-1 no observed phenotype (Rual JF et.al. 2004) | [WBRNAi00042429] cenix:207-f11 targets clhm-1 no observed phenotype (Sonnichsen B et.al. 2005) | [WBRNAi00011913] JA:C44B7.4 targets clhm-1 no observed phenotype (Kamath RS et.al. 2003)
6.97323e-06	Y87G2A.9	ubc-14	Ubiquitin conjugating	1	1	0	0	ubc-14 encodes an E2 ubiquitin-conjugating enzyme; by homology, UBC-14 is predicted to function in the covalent attachment of ubiquitin molecules to protein substrates, via its association with an E3 ubiquitin-protein ligase; loss of ubc-14 activity via RNAi results in embryonic lethality at a stage after gastrulation but prior to muscle twitching, and in abnormal larval tail morphology.	[GO:0009792] BIOLOGICAL_PROCESS embryonic development ending in birth or egg hatching (IMP) | [GO:0019787] MOLECULAR_FUNCTION small conjugating protein ligase activity (IEA) | [GO:0043687] BIOLOGICAL_PROCESS post-translational protein modification (IEA) | [GO:0051246] BIOLOGICAL_PROCESS regulation of protein metabolic process (IEA)	[WBRNAi00058612] cenix:233-e3 targets ubc-14 no observed phenotype (Sonnichsen B et.al. 2005) | [WBRNAi00033448] MV_SV:mv_G_YK4617 targets ubc-14 no observed phenotype (Rual JF et.al. 2004) | [WBRNAi00082805] targets ubc-14 embryonic lethal, tail morphology variant, morphology variant (Jones D et.al. 2001)	[Chronogram117] | [Expr7137] Larval Expression: intestine; rectal gland cells; Nervous System; head neurons;
7.21952e-06	F29G9.4	fos-1	Transcription factor	0	0	0	0	fos-1 encodes two basic region-leucine zipper (bZip) transcription factors, FOS-1A and FOS-1B, that are the sole C. elegans orthologs of the fos bZip transcription factor family; during hermaphrodite development, FOS-1A activity is required cell autonomously in the gonadal anchor cell for basement-membrane removal and subsequent anchor cell invasion of the vulval epithelium; in addition, fos-1 ac…	[GO:0045944] BIOLOGICAL_PROCESS positive regulation of transcription from RNA polymerase II promoter (IMP) via [WBPaper00029363] Sapir A et al. (2007) | [GO:0060142] BIOLOGICAL_PROCESS regulation of syncytium formation by plasma membrane fusion (IMP) via [WBPaper00029363] Sapir A et al. (2007) | [GO:0005634] CELLULAR_COMPONENT nucleus (IDA) via [WBPaper00026611] Sherwood DR et al. (2005) | [GO:00…	[WBRNAi00071534] targets fos-1 pattern of transgene expression variant, receptor mediated endocytosis defective (Balklava Z et.al. 2007) | [WBRNAi00070220] targets fos-1 transgene expression undetectable (Hwang BJ et.al. 2006) | [WBRNAi00078065] targets fos-1, F29G9.13 anchor cell invasion variant (Ziel JW et.al. 2008) | [WBRNAi00045945] cenix:45-d12 targets fos-1, F29G9.13 no observed phenotype …	[Expr3686] Transgenic animals containing the fos-1a::YFP-TX and -TL reporters showed the same expression pattern at all times examined, and fos-1a::YFP-TL protein localized to the nucleus. fos-1a::YFP-TL also rescued the AC-invasion defect when expressed in fos-1(ar105) mutants. fos-1a was expressed at the highest level in the AC and at lower levels in neighboring somatic gonad cells during AC in…
7.30071e-06	Y17G7B.15	cnt-1	Centaurin	1	1	1085	0	cnt-1 encodes a homolog of centaurin beta, an Arf GTPase activating protein (Arf GAP) that also contains a pleckstrin homology domain and C-terminal ankyrin repeats; by homology, CNT-1 is predicted to function as an Arf GAP that stimulates Arf GTPase activity and links cell signaling with cytoskeletal rearrangements and membrane trafficking; however, as loss of cnt-1 activity via large-scale RNAi…	[GO:0002119] BIOLOGICAL_PROCESS nematode larval development (IMP) | [GO:0019915] BIOLOGICAL_PROCESS lipid storage (IMP) | [GO:0008060] MOLECULAR_FUNCTION ARF GTPase activator activity (IEA) | [GO:0008270] MOLECULAR_FUNCTION zinc ion binding (IEA) | [GO:0032312] BIOLOGICAL_PROCESS regulation of ARF GTPase activity (IEA)	[WBRNAi00023855] [cgc5655]:tph-1:Y17G7B.15 targets cnt-1 no observed phenotype (Ashrafi K et.al. 2003) | [WBRNAi00024142] [cgc5655]:tub-1:Y17G7B.15 targets cnt-1 no observed phenotype (Ashrafi K et.al. 2003) | [WBRNAi00020082] JA:Y17G7B.15 targets cnt-1 no observed phenotype (Kamath RS et.al. 2003) | [WBRNAi00036668] MV_SV:mv_Y17G7B.15.v5 targets cnt-1 larval lethal (Rual JF et.al. 2004) | [WBRNA…
7.38652e-06	F40B5.2		Transmembrane and metallophosphoesterase	0	0	0	0		[GO:0016787] MOLECULAR_FUNCTION hydrolase activity (IEA) | [GO:0016021] CELLULAR_COMPONENT integral to membrane (IEA)	[WBRNAi00014624] JA:F40B5.2 targets F40B5.2 no observed phenotype (Kamath RS et.al. 2003) | [WBRNAi00046817] cenix:27-b7 targets F40B5.2 no observed phenotype (Sonnichsen B et.al. 2005)
7.66973e-06	ZK1320.4	cyp-13A10	Cytochrome p450	4	3	0	0	cyp-13A10 encodes one of ~80 C. elegans cytochrome P450s: membrane-associated, heme-containing NADPH-dependent monooxygenases that catalyze the oxidative metabolism of a variety of exogenous and endogenous compounds.	[GO:0004497] MOLECULAR_FUNCTION monooxygenase activity (IEA) | [GO:0005506] MOLECULAR_FUNCTION iron ion binding (IEA) | [GO:0009055] MOLECULAR_FUNCTION electron carrier activity (IEA) | [GO:0020037] MOLECULAR_FUNCTION heme binding (IEA) | [GO:0055114] BIOLOGICAL_PROCESS oxidation reduction (IEA) | [GO:0016021] CELLULAR_COMPONENT integral to membrane (IEA)	[WBRNAi00059235] cenix:65-f12 targets cyp-13A10 no observed phenotype (Sonnichsen B et.al. 2005)
7.68116e-06	T08G11.5	unc-29	Nicotinic acetylcholine receptor	0	0	0	0	unc-29 encodes an non-alpha subunit of the nicotinic acetylcholine receptor (nAChR) superfamily; UNC-29 is required for normal locomotion and egg-laying, and functions as a subunit of a ligand-gated ion channel that likely mediates fast actions of acetylcholine at neuromuscular junctions and in the nervous system; when coexpressed with LEV-1, a non-alpha nAChR subunit, and UNC-38 or UNC-63, alpha…	[GO:0040011] BIOLOGICAL_PROCESS locomotion (IMP) via [WBPaper00000031] Brenner S (1974) | [GO:0046662] BIOLOGICAL_PROCESS regulation of oviposition (IMP) via [WBPaper00004660] Kim J et al. (2001) | [GO:0007274] BIOLOGICAL_PROCESS neuromuscular synaptic transmission (IDA) via [WBPaper00002860] Fleming JT et al. (1997) | [GO:0043051] BIOLOGICAL_PROCESS regulation of pharyngeal pumping (IGI) via [WB…	[WBRNAi00066520] targets unc-29 nicotine resistant (Gottschalk A et.al. 2005) | [WBRNAi00001731] SA:yk343g1 targets unc-29 no observed phenotype (Maeda I et.al. 2001) | [WBRNAi00027696] MV_SV:mv_AAB39358 targets unc-29 no observed phenotype (Rual JF et.al. 2004) | [WBRNAi00066399] targets unc-29 no observed phenotype (Patton A et.al. 2005) | [WBRNAi00066723] targets unc-29 locomotion variant (Got…	[Expr1465] Expressed in body muscle. | [Expr3454] In wild-type animals, UNC-29 was clustered along the ventral and dorsal cords and in the nerve ring where head muscles are innervated. | [Expr3708]
7.8904e-06	C27F2.5	vps-22	ESCRT	0	0	0	0	C27F2.5 encodes the C. elegans ortholog of the conserved vacuolar protein sorting protein EAP30/SNF8/VPS22; by homology, the product of C27F2.5 is predicted to be a component of an ESCRT-II complex (Endosomal Sorting Complex Required for Transport) that functions in endosomal transport.	[GO:0040010] BIOLOGICAL_PROCESS positive regulation of growth rate (IMP) | [GO:0008340] BIOLOGICAL_PROCESS determination of adult life span (IMP)	[WBRNAi00070866] targets vps-22 no observed phenotype (Gort EH et.al. 2007) | [WBRNAi00070540] targets vps-22 age associated fluorescence increased (Samuelson AV et.al. 2007) | [WBRNAi00078462] targets vps-22 no observed phenotype (Roudier N et.al. 2005) | [WBRNAi00011269] JA:C27F2.5 targets vps-22 no observed phenotype (Kamath RS et.al. 2003) | [WBRNAi00005267] TH:303E7 targets vps-22, C27F2.9 n…
8.14655e-06	F38C2.2	hlh-17	bHLH	0	0	0	0	hlh-17 encodes a basic helix-loop-helix (bHLH) transcription factor that is most closely related to Drosophila and vertebrate Olig proteins; in C. elegans, HLH-17 is essential for larval development, egg-laying, and chemotaxis to potassium and sodium ions; an hlh-17::gfp promoter fusion is expressed in the cephalic sheath (CEPsh) glia at all developmental stages and some ventral nerve cord motorn…	[GO:0018991] BIOLOGICAL_PROCESS oviposition (IMP) | [GO:0030528] MOLECULAR_FUNCTION transcription regulator activity (IEA) | [GO:0045449] BIOLOGICAL_PROCESS regulation of transcription (IEA) | [GO:0005634] CELLULAR_COMPONENT nucleus (IEA)	[WBRNAi00061130] targets hlh-32, hlh-17, 21ur-6582, 21ur-5298, 21ur-5435, 21ur-14841, hlh-31 reproductive system physiology variant, egg laying variant (McMiller TL et.al. 2005) | [WBRNAi00061128] targets hlh-32, hlh-17, 21ur-6582, 21ur-5298, 21ur-5435, 21ur-14841, hlh-31 egg laying variant (McMiller TL et.al. 2005) | [WBRNAi00046700] cenix:134-f2 targets hlh-17, 21ur-6582, 21ur-5298, 21ur-3494, …	[Expr3311] The highest level of steady-state mRNA accumulation was seen in embryos. During larval development and in adults, hlh-17 mRNA levels did not significantly change. | [Expr3312] GFP expression was detected in four cells near the nerve ring as well as in two dendrites that extend toward the mouth displaying a pattern similar to that seen in C. elegans when amphid neurons are stained. The …
8.30563e-06	F55A4.8		Solute carrier	1	1	0	0		[GO:0055085] BIOLOGICAL_PROCESS transmembrane transport (IEA) | [GO:0016021] CELLULAR_COMPONENT integral to membrane (IEA)	[WBRNAi00015688] JA:F55A4.8 targets F55A4.8 no observed phenotype (Kamath RS et.al. 2003) | [WBRNAi00048441] cenix:67-h4 targets F55A4.8 no observed phenotype (Sonnichsen B et.al. 2005)	[Chronogram1875] | [Expr6196] Larval Expression: intestine; | [Expr6196] Adult Expression: intestine;
8.32322e-06	F45E4.2	plp-1	Transcription factor	1	1	0	0	plp-1 encodes a protein containing three PUR repeats that has similarity to the mammalian transcription factor pur alpha; plp-1 is required for embryonic development, development of the pharynx, and formation of the intestine; PLP-1 interacts with double-stranded DNA and specifically, with a Lef-1 binding site within the end-1 promoter; PLP-1 DNA binding is regulated by phosphorylation.	[GO:0043186] CELLULAR_COMPONENT P granule (IDA) via [WBPaper00032400] Witze ES et al. (2009) | [GO:0005634] CELLULAR_COMPONENT nucleus (IDA) via [WBPaper00032400] Witze ES et al. (2009) | [GO:0009792] BIOLOGICAL_PROCESS embryonic development ending in birth or egg hatching (IMP)	[WBRNAi00062522] targets plp-1 no observed phenotype (Fernandez AG et.al. 2004) | [WBRNAi00080191] targets plp-1 transgene expression undetectable (Witze ES et.al. 2008) | [WBRNAi00080202] targets plp-1 no observed phenotype (Witze ES et.al. 2008) | [WBRNAi00080195] targets plp-1 endoderm absent (Witze ES et.al. 2008) | [WBRNAi00080189] targets plp-1 protein expression reduced (Witze ES et.al. 20…	[Expr3786] PLP-1 was expressed in oocytes and embryos. | [Expr6078] Larval Expression: intestine; body wall muscle; Nervous System; ventral nerve cord; head neurons; tail neurons; | [Expr6078] Adult Expression: intestine; Reproductive System; vulva other; body wall muscle; Nervous System; ventral nerve cord; head neurons; tail neurons; | [Expr8706] Immunoreactive PLP-1 localizes to the nuclei of …
8.37356e-06	R04B5.6		Sorbitol dehydrogenase	1	1	0	0	R04B5.6 encodes one of two C. elegans sorbitol dehydrogense orthologs; by homology the product of R04B5.6 is predicted to catalyze the reversible oxidation of sorbitol to fructose in the presence of NAD+; in the embryo, an R04B5.6::gfp fusion is expressed in pharyngeal cells and head neurons.	[GO:0008270] MOLECULAR_FUNCTION zinc ion binding (IEA) | [GO:0016491] MOLECULAR_FUNCTION oxidoreductase activity (IEA) | [GO:0055114] BIOLOGICAL_PROCESS oxidation reduction (IEA) | [GO:0003824] MOLECULAR_FUNCTION catalytic activity (IEA) | [GO:0005488] MOLECULAR_FUNCTION binding (IEA) | [GO:0008152] BIOLOGICAL_PROCESS metabolic process (IEA)	[WBRNAi00017395] JA:R04B5.6 targets R04B5.6 no observed phenotype (Kamath RS et.al. 2003) | [WBRNAi00051228] cenix:20-h6 targets R04B5.6 late larval arrest (Sonnichsen B et.al. 2005) | [WBRNAi00051227] cenix:222-b4 targets R04B5.6 no observed phenotype (Sonnichsen B et.al. 2005) | [WBRNAi00034578] MV_SV:mv_R04B5.6 targets R04B5.6 no observed phenotype (Rual JF et.al. 2004)	[Expr4947] no GFP except for one line with a couple of head neurons and pharyngeal nuceli
8.4245e-06	Y44E3A.4		SH3 kinase binding	1	1	0	0			[WBRNAi00056558] cenix:91-g3 targets Y44E3A.4 no observed phenotype (Sonnichsen B et.al. 2005) | [WBRNAi00004617] JA:Y44E3A.5 targets Y44E3A.4 no observed phenotype (Fraser AG et.al. 2000) | [WBRNAi00037078] MV_SV:mv_Y44E3A.5 targets Y44E3A.4 no observed phenotype (Rual JF et.al. 2004) | [WBRNAi00056559] cenix:229-e8 targets Y44E3A.4 no observed phenotype (Sonnichsen B et.al. 2005) | [WBRNAi00004…
9.00436e-06	M28.7	nphp-1	TZ/TF	6	3	0	0	nphp-1 encodes a novel, SH3 domain-containing protein that is orthologous to mammalian nephrocystin-1 (OMIM:607100, mutated in juvenile nephronophthisis); nphp-1 along with nphp-4 is required for the proper assembly and structure of cilia; both NPHP-1 and NPHP-4 but not NPHP-1 alone is required for the proper localization of the IFT-B polypeptide OSM-6, the OSM-3-kinesin, and the BBS proteins BBS…	[GO:0031513] CELLULAR_COMPONENT nonmotile primary cilium (IDA) via [WBPaper00031566] Jauregui AR et al. (2008) | [GO:0035058] BIOLOGICAL_PROCESS sensory cilium assembly (IMP) via [WBPaper00031566] Jauregui AR et al. (2008) | [GO:0008104] BIOLOGICAL_PROCESS protein localization (IGI) via [WBPaper00031566] Jauregui AR et al. (2008) | [GO:0005932] CELLULAR_COMPONENT microtubule basal body (IDA) via …	[WBRNAi00051024] cenix:228-c6 targets nph-1 no observed phenotype (Sonnichsen B et.al. 2005) | [WBRNAi00017252] JA:M28.7 targets nph-1 no observed phenotype (Kamath RS et.al. 2003) | [WBRNAi00034478] MV_SV:mv_M28.7 targets nph-1 no observed phenotype (Rual JF et.al. 2004) | [WBRNAi00060979] targets nph-1 male turning defective, vulva location variant, male response to contact defective (Wolf MTF …	[Chronogram1011] | [Expr3178] Expressed in ADF, ADL, AFD, ASE, ASG, ASH, ASI, ASJ, ASK, AWA, AWB, AWC, PHA, PHB, URX, labial neurons. | [Expr3262] Pnphp-1::GFP is expressed in both male and hermaphrodite. Pnphp-1::GFP is expressed in the amphid neurons in the head and the male-specific CEM neurons. Pnphp-1::GFP is also expressed in the male and hermaphrodite tail. Pnphp-1::GFP is expressed in the…
9.30307e-06	Y94H6A.5		DEAD-box helicase	0	0	0	0	Y94H6A.5 encodes a DEAD-box helicase; loss of Y94H6A.5 activity via RNAi indicates that Y94H6A.5 activity is required for positive regulation of growth rate and larval development.	[GO:0040010] BIOLOGICAL_PROCESS positive regulation of growth rate (IMP) | [GO:0003676] MOLECULAR_FUNCTION nucleic acid binding (IEA) | [GO:0005524] MOLECULAR_FUNCTION ATP binding (IEA) | [GO:0008026] MOLECULAR_FUNCTION ATP-dependent helicase activity (IEA) | [GO:0004386] MOLECULAR_FUNCTION helicase activity (IEA) | [GO:0003723] MOLECULAR_FUNCTION RNA binding (IEA) | [GO:0005634] CELLULAR_COMPONE…	[WBRNAi00058656] cenix:156-g3 targets Y94H6A.5 early larval arrest (Sonnichsen B et.al. 2005) | [WBRNAi00037918] MV_SV:mv_Y94H6A.f targets Y94H6A.5 no observed phenotype (Rual JF et.al. 2004) | [WBRNAi00075470] targets ubc-15, Y94H6A.5, Y94H6A.13 slow growth (Eki T et.al. 2007)
9.31086e-06	Y52B11A.10		MIF4G	0	0	0	0	Y52B11A.10 encodes a protein containing a MIF4G domain found in proteins involved in RNA metabolism; loss of Y52B11A.10 activity via RNAi results in pharyngeal morphology defects.	[GO:0002119] BIOLOGICAL_PROCESS nematode larval development (IMP) | [GO:0040007] BIOLOGICAL_PROCESS growth (IMP) | [GO:0040018] BIOLOGICAL_PROCESS positive regulation of multicellular organism growth (IMP) | [GO:0005515] MOLECULAR_FUNCTION protein binding (IEA) | [GO:0016070] BIOLOGICAL_PROCESS RNA metabolic process (IEA)	[WBRNAi00002331] SA:yk391a9 targets Y52B11A.10 sick, larval lethal, larval arrest, small (Maeda I et.al. 2001) | [WBRNAi00022486] JA:Y52B11A.10 targets Y52B11A.10 no observed phenotype (Kamath RS et.al. 2003) | [WBRNAi00037384] MV_SV:mv_Y52B11A.10 targets Y52B11A.10 larval arrest, reduced brood size (Rual JF et.al. 2004) | [WBRNAi00057219] cenix:170-d2 targets Y52B11A.10 no observed phenotype (So…
9.66117e-06	F30A10.9		rRNA processing	1	1	0	0		[GO:0040010] BIOLOGICAL_PROCESS positive regulation of growth rate (IMP) | [GO:0006898] BIOLOGICAL_PROCESS receptor-mediated endocytosis (IMP) | [GO:0000003] BIOLOGICAL_PROCESS reproduction (IMP) | [GO:0002119] BIOLOGICAL_PROCESS nematode larval development (IMP) | [GO:0040007] BIOLOGICAL_PROCESS growth (IMP)	[WBRNAi00003539] JA:F30A10.9 targets F30A10.9 slow growth (Fraser AG et.al. 2000) | [WBRNAi00045959] cenix:123-d3 targets F30A10.9 early larval arrest (Sonnichsen B et.al. 2005) | [WBRNAi00071043] targets F30A10.9 pattern of transgene expression variant, receptor mediated endocytosis defective (Balklava Z et.al. 2007) | [WBRNAi00002257] SA:yk386c3 targets stn-1, F30A10.9 sick, sterile progeny (Ma…
9.792e-06	T04C9.1		RhoGAP	1	1	0	0	T04C9.1 is orthologous to the human gene GRAF PROTEIN (GRAF; OMIM:605370), which when mutated leads to disease	[GO:0019915] BIOLOGICAL_PROCESS lipid storage (IMP) | [GO:0005622] CELLULAR_COMPONENT intracellular (IEA) | [GO:0007165] BIOLOGICAL_PROCESS signal transduction (IEA)	[WBRNAi00023571] [cgc5655]:T04C9.1 targets T04C9.1 fat content increased (Ashrafi K et.al. 2003) | [WBRNAi00052377] cenix:308-a4 targets T04C9.1 no observed phenotype (Sonnichsen B et.al. 2005) | [WBRNAi00005608] TH:308A4 targets T04C9.1 no observed phenotype (Gonczy P et.al. 2000) | [WBRNAi00052376] cenix:314-f9 targets T04C9.1 no observed phenotype (Sonnichsen B et.al. 2005) | [WBRNAi00005968] …	[Expr6599] Larval Expression: intestine; Nervous System; head neurons; tail neurons; unidentified cells in head; | [Expr6599] Adult Expression: intestine; Nervous System; head neurons; tail neurons; unidentified cells in head; | [Expr6600] Larval Expression: intestine; seam cells; Nervous System; head neurons; tail neurons; | [Expr6600] Adult Expression: intestine; Nervous System; head neurons; t…
			Bait gene
			Known cilia-related gene
			Cilia gene analysed in this study
		IFT	Intraflagellar transport
		TF	Transition fibers
		TZ	Transition zone
		BBS	Bardet-Biedl complex protein

## Sheet: Sheet 4
Quantification of enrichment of cilia-related genes with the cilia-related expression pattern
Genes in cluster 1 with human orthologs where p<1E-5 (**185)		Cildb hits (all)	*20242 - hits	From our analysis p<1E-5	**635-hits		Fold enrichment		p-value (chi-square test)		Chitest expected
With ciliary evidence							2.41751		1.69432e-39
With an X-box Blacque							4.25891		4.23007e-37
With an X-box Efimenko							3.56344		3.37408e-11
With an X-box Both							15.0117		3.01715e-59
With an X-box (either)							2.91238		2.93445e-21
Cildb hits >4							10.3278		9.49642e-79
Cildb hits >7							19.2384		1.31944e-119
Cildb hits>10							40.7317		5.56341e-188
Cildb hits>12							48.7697		1.53542e-185
Cildb hits >15							52.6199		3.27291e-101
In Chen et al.							5.72939		1.68443e-33
In Phirke et al.							7.48898		4.1274e-47
In both expression papers							25.3912		6.14771e-125
Genes in cluster 1 with human orthologs where p<1E-6 (***89)		Cildb hits (all)	*20242 - hits	From our analysis p<1E-5	**635-hits		Fold enrichment		p-value (chi-square test)		Chitest expected
With ciliary evidence							2.65414		1.86679e-26
With an X-box Blacque							6.49204		4.75986e-50
With an X-box Efimenko							5.47486		1.00258e-15
With an X-box Both							26.5235		1.83529e-93
With an X-box (either)							4.22807		1.54201e-28
Cildb hits >4							17.279		1.70766e-114
Cildb hits >7							32.25		4.261e-168
Cildb hits>10							69.273		3.85524e-266
Cildb hits>12							84.4793		1.33941e-271
Cildb hits >15							72.919		1.21246e-94
In Chen et al.							8.60124		3.24878e-41
In Phirke et al.							12.9725		5.40725e-76
In both expression papers							41.7837		2.39374e-167
*20551 total C. elegans genes in Cildb
**185 genes in cluster 1 with human orthologs where p<1E-5
***89 genes in cluster 1 with human orthologs where p<1E-6 in this analysis

## Sheet: Sheet 5
List of target and bait genes with the chemosensory-related expression pattern.
Sequence Name (Gene)	Gene Public Name	p-value
K04C1.6	srg-36	0
C17E7.2	srh-190	5.9307e-08
Y43F8C.19	srv-3	1.02847e-07
C18D4.2	fbxa-136	8.12846e-07
W05H5.5	sre-35	8.68896e-07
T06H11.2	T06H11.2	5.27333e-06
K08G2.9	srh-299	6.31045e-06
R05F9.7	R05F9.7	7.62283e-06
F15E11.5	F15E11.5	1.90978e-05
C50H11.8	C50H11.8	2.33729e-05
M04C9.2	M04C9.2	2.44678e-05
T05A8.2	T05A8.2	2.71621e-05
Y49F6C.6	Y49F6C.6	2.7838e-05
F37B4.14	F37B4.14	3.64538e-05
Y57A10C.4	sre-26	5.39688e-05
T22D1.2	T22D1.2	5.53281e-05
K03D3.4	srz-61	6.16454e-05
R11.2	R11.2	7.78546e-05
C32B5.9	fbxc-7	0.00010658
F09C6.16	F09C6.16	0.000110468
F52D2.9	str-79	0.000117056
M01G12.5	M01G12.5	0.000120449
C13D9.2	srr-5	0.000125458
F13H10.1	F13H10.1	0.00014578
ZC404.15	ZC404.15	0.000148096
C24B9.11	srg-61	0.000150508
H05C05.3	H05C05.3	0.000161062
F57G9.7	F57G9.7	0.000174279
ZK792.4	ZK792.4	0.000177648
C39D10.1	C39D10.1	0.000177652
ZK228.5	srh-182	0.000178616
F10A3.2	fbxa-88	0.000182473
H22K11.3	H22K11.3	0.000190676
F54B8.16	srbc-55	0.000197117
C55C3.2	C55C3.2	0.000203931
W02D7.11	W02D7.11	0.00023099
F25G6.7	F25G6.7	0.000232492
C04G6.5	C04G6.5	0.000236354
C31A11.9	str-214	0.00023787
C12D5.5	C12D5.5	0.000256101
F55D12.4	unc-55	0.000265097
F31F4.6	srh-266	0.000296334
Y65A5A.24	Y65A5A.24	0.000324393
R08H2.9	nhr-269	0.000382843
F07C4.2	clec-45	0.000412861
T05E7.4	T05E7.4	0.000429393
C30E1.6	C30E1.6	0.000444982
T06A1.2	srj-16	0.000472999
Y43F8C.16	Y43F8C.16	0.000473278
T25B6.6	T25B6.6	0.000479022
T19C3.3	T19C3.3	0.000483209
F54B8.6	srbc-48	0.000484807
B0412.1	dac-1	0.000490307
C18F10.4	srg-1	0.000519312
F07C4.9	clec-46	0.000520813
ZK697.1	ZK697.1	0.000562388
Y38E10A.5	clec-4	0.000565268
Y7A9C.9	srz-75	0.000567265
C04E6.6	grd-9	0.000590342
C39H7.5	srsx-14	0.00061839
C35D6.9	srz-38	0.00065206
Y43F8A.4	srw-84	0.000652152
C46F9.4	math-25	0.000665855
Y26G10.4	Y26G10.4	0.000716147
T05D4.4	osm-7	0.000739357
C41D7.2	ptr-3	0.000765576
F09F3.2	srx-131	0.000783178
F49A5.5	clec-28	0.000789807
C47A10.3	srh-284	0.00080757
Y73B6BL.1	tyr-6	0.000853228
H05B21.4	srw-144	0.000873257
T08E11.8	T08E11.8	0.000877095
C54D10.8	C54D10.8	0.000900917
ZK228.8	srh-178	0.000900938
C50H11.11	srt-16	0.000905731
T19D12.3	T19D12.3	0.000914291
Y43F8A.3	Y43F8A.3	0.000925016
K02E11.2	sre-7	0.000935589
ZC196.1	ZC196.1	0.00094173
T25B6.5	T25B6.5	0.000947519
R08H2.3	srh-170	0.000976057
